# Supplementary material for: Biobased Lignin as a Sustainable Flame Retardant Additive for Recycled Polyester Fabrics
Source: ACS Omega. 2026 May 29;11(23):33943–53. doi: 10.1021/acsomega.6c00738 (PMC13280842; doi:10.1021/acsomega.6c00738)
Supplement: Supplementary file 1 [file ao6c00738_si_001.xlsx]

## Sheet: Cover Page
Supporting Information
Bio-Based Lignin as a Sustainable Flame Retardant Additive for Recycled Polyester Fabrics
Dujdow Niyomdacha a, Thanika Hutakamol a, Chutima Vanichvattanadecha b,*, Penwisa Pisitsak a,c,*
aDepartment of Materials and Textile Technology, Faculty of Science and Technology, Thammasat University, Pathum Thani 12121, Thailand
bAdvanced Composite and Nanotextiles Research Team, National Nanotechnology Center, National Science and Technology Development Agency, Pathum Thani 12120, Thailand
cCenter of Excellence on Petrochemical and Materials Technology, Chulalongkorn University, Bangkok 10330, Thailand
This Supporting Information contains the raw experimental data for ATR-FTIR spectra and TGA analyses provided in the accompanying Excel file.

## Sheet: FTIR (Fig. 3a)
Wavenumber (cm-1)	Absorbance
	P-FR	Lignin	Citric acid	Sericin	Poly(vinyl alcohol)
400	0	0	0	0	0
400	0.206	0.21	0.107	0.00976	0.0163
401	0.205	0.21	0.11	0.0106	0.0169
401	0.204	0.21	0.112	0.0115	0.0174
402	0.204	0.21	0.113	0.0124	0.0173
402	0.203	0.211	0.114	0.0131	0.017
403	0.203	0.212	0.114	0.0138	0.0165
403	0.203	0.213	0.112	0.0144	0.0161
404	0.203	0.213	0.11	0.015	0.0157
404	0.204	0.213	0.107	0.0156	0.0155
405	0.204	0.213	0.104	0.0162	0.0156
405	0.205	0.212	0.0993	0.0167	0.0162
405	0.206	0.211	0.0942	0.0171	0.0173
406	0.207	0.21	0.0888	0.0173	0.0188
406	0.208	0.208	0.083	0.0174	0.0208
407	0.209	0.206	0.0772	0.0173	0.0228
407	0.21	0.205	0.0713	0.017	0.0247
408	0.211	0.204	0.0655	0.0165	0.0264
408	0.212	0.203	0.0598	0.0158	0.0275
409	0.213	0.203	0.0545	0.0151	0.0279
409	0.214	0.203	0.0494	0.0145	0.0277
410	0.215	0.204	0.0446	0.0139	0.027
410	0.216	0.204	0.0401	0.0136	0.0258
411	0.217	0.205	0.036	0.0137	0.0245
411	0.218	0.206	0.0323	0.014	0.0234
412	0.219	0.207	0.029	0.0145	0.0225
412	0.22	0.208	0.0262	0.0153	0.0221
413	0.221	0.21	0.0238	0.0162	0.0222
413	0.222	0.211	0.0218	0.0172	0.0228
414	0.223	0.213	0.0202	0.0181	0.0237
414	0.224	0.215	0.0189	0.0189	0.0249
415	0.225	0.217	0.0178	0.0195	0.0263
415	0.226	0.218	0.0169	0.0201	0.0278
416	0.228	0.22	0.0162	0.0205	0.0294
416	0.229	0.221	0.0154	0.0209	0.0309
417	0.23	0.222	0.0147	0.0212	0.0323
417	0.231	0.222	0.014	0.0214	0.0336
418	0.232	0.223	0.0132	0.0215	0.0345
418	0.233	0.223	0.0124	0.0215	0.0349
418	0.234	0.223	0.0117	0.0214	0.0349
419	0.235	0.223	0.011	0.0211	0.0343
419	0.236	0.222	0.0104	0.0207	0.0333
420	0.238	0.222	0.0099	0.0202	0.0319
420	0.239	0.221	0.00957	0.0197	0.0303
421	0.24	0.221	0.00944	0.0192	0.0286
421	0.242	0.22	0.00954	0.0187	0.027
422	0.244	0.219	0.00989	0.0185	0.0256
422	0.246	0.219	0.0105	0.0184	0.0246
423	0.249	0.219	0.0114	0.0185	0.0239
423	0.251	0.219	0.0125	0.0189	0.0237
424	0.254	0.219	0.0139	0.0196	0.0237
424	0.257	0.22	0.0154	0.0205	0.0241
425	0.26	0.221	0.0171	0.0217	0.0247
425	0.263	0.223	0.0189	0.023	0.0255
426	0.266	0.225	0.0207	0.0245	0.0263
426	0.269	0.226	0.0226	0.026	0.0273
427	0.271	0.228	0.0245	0.0275	0.0281
427	0.273	0.23	0.0264	0.0289	0.0288
428	0.275	0.231	0.0283	0.0301	0.0293
428	0.276	0.232	0.0303	0.0312	0.0296
429	0.277	0.232	0.0323	0.0319	0.0295
429	0.278	0.232	0.0344	0.0324	0.0291
430	0.278	0.233	0.0366	0.0326	0.0283
430	0.277	0.233	0.0389	0.0325	0.0273
431	0.276	0.233	0.0412	0.0322	0.0261
431	0.275	0.233	0.0436	0.0317	0.0247
432	0.274	0.233	0.0461	0.0311	0.0233
432	0.273	0.233	0.0488	0.0304	0.022
432	0.272	0.233	0.0515	0.0297	0.0209
433	0.271	0.233	0.0545	0.0291	0.0201
433	0.27	0.232	0.0577	0.0285	0.0196
434	0.269	0.232	0.0612	0.0281	0.0196
434	0.269	0.231	0.0649	0.0279	0.0199
435	0.269	0.231	0.0689	0.0278	0.0206
435	0.269	0.231	0.0729	0.028	0.0216
436	0.27	0.231	0.0771	0.0285	0.0229
436	0.271	0.231	0.0812	0.0291	0.0243
437	0.272	0.232	0.0851	0.0299	0.0257
437	0.273	0.233	0.0886	0.0309	0.0272
438	0.275	0.234	0.0916	0.0319	0.0286
438	0.277	0.235	0.0939	0.033	0.0299
439	0.278	0.236	0.0953	0.034	0.031
439	0.28	0.238	0.0958	0.0349	0.032
440	0.282	0.239	0.0954	0.0357	0.0327
440	0.284	0.24	0.0939	0.0363	0.0333
441	0.286	0.241	0.0916	0.0366	0.0337
441	0.288	0.242	0.0884	0.0367	0.0339
442	0.29	0.242	0.0846	0.0366	0.0339
442	0.291	0.242	0.0803	0.0364	0.0337
443	0.293	0.243	0.0757	0.036	0.0333
443	0.294	0.243	0.0711	0.0357	0.0328
444	0.295	0.243	0.0666	0.0355	0.0322
444	0.297	0.243	0.0624	0.0354	0.0316
445	0.299	0.243	0.0585	0.0356	0.031
445	0.301	0.244	0.0549	0.0359	0.0305
445	0.303	0.244	0.0518	0.0364	0.0302
446	0.305	0.245	0.0491	0.0371	0.0302
446	0.308	0.246	0.0467	0.0379	0.0306
447	0.31	0.247	0.0448	0.0388	0.0313
447	0.313	0.248	0.0431	0.0398	0.0325
448	0.317	0.249	0.0418	0.0408	0.0339
448	0.32	0.25	0.0408	0.042	0.0356
449	0.323	0.251	0.04	0.0431	0.0373
449	0.327	0.252	0.0394	0.0443	0.0389
450	0.331	0.253	0.0389	0.0454	0.0402
450	0.334	0.254	0.0384	0.0464	0.0413
451	0.338	0.254	0.0379	0.0473	0.0419
451	0.341	0.254	0.0374	0.0479	0.0421
452	0.344	0.254	0.0367	0.0483	0.042
452	0.347	0.254	0.036	0.0485	0.0416
453	0.35	0.254	0.0352	0.0483	0.041
453	0.352	0.253	0.0344	0.048	0.0404
454	0.355	0.252	0.0336	0.0476	0.0399
454	0.358	0.252	0.0331	0.0471	0.0394
455	0.361	0.251	0.0327	0.0467	0.0392
455	0.364	0.251	0.0325	0.0464	0.0391
456	0.367	0.251	0.0326	0.0462	0.0392
456	0.371	0.251	0.033	0.0463	0.0394
457	0.375	0.252	0.0336	0.0465	0.0397
457	0.38	0.253	0.0343	0.0469	0.0401
458	0.384	0.254	0.0352	0.0475	0.0406
458	0.389	0.255	0.0362	0.0482	0.0411
459	0.395	0.256	0.0372	0.049	0.0418
459	0.4	0.257	0.0383	0.0499	0.0427
459	0.406	0.258	0.0394	0.0509	0.0436
460	0.412	0.259	0.0405	0.0519	0.0446
460	0.418	0.259	0.0416	0.053	0.0457
461	0.423	0.26	0.0427	0.054	0.0467
461	0.429	0.26	0.0438	0.0549	0.0476
462	0.435	0.26	0.0448	0.0556	0.0481
462	0.44	0.259	0.0457	0.0562	0.0484
463	0.445	0.259	0.0465	0.0567	0.0484
463	0.45	0.258	0.0472	0.0569	0.0482
464	0.455	0.257	0.0477	0.057	0.0477
464	0.46	0.257	0.0482	0.0569	0.0473
465	0.465	0.256	0.0486	0.0568	0.0469
465	0.469	0.255	0.049	0.0567	0.0468
466	0.474	0.255	0.0495	0.0566	0.047
466	0.479	0.254	0.0501	0.0565	0.0477
467	0.484	0.254	0.0508	0.0566	0.0487
467	0.488	0.254	0.0517	0.0568	0.05
468	0.493	0.255	0.0529	0.0572	0.0516
468	0.497	0.255	0.0542	0.0576	0.0533
469	0.5	0.256	0.0557	0.0582	0.055
469	0.503	0.257	0.0574	0.0589	0.0566
470	0.505	0.258	0.0592	0.0597	0.0582
470	0.505	0.26	0.0612	0.0606	0.0595
471	0.504	0.261	0.0632	0.0616	0.0607
471	0.501	0.263	0.0652	0.0626	0.0618
472	0.497	0.264	0.0672	0.0636	0.0626
472	0.491	0.265	0.0691	0.0646	0.0632
472	0.483	0.266	0.0708	0.0655	0.0635
473	0.474	0.266	0.0724	0.0663	0.0637
473	0.464	0.267	0.0738	0.067	0.0636
474	0.454	0.267	0.075	0.0675	0.0633
474	0.442	0.266	0.0761	0.0678	0.063
475	0.431	0.266	0.0771	0.0679	0.0625
475	0.42	0.265	0.0781	0.0679	0.062
476	0.41	0.265	0.079	0.0678	0.0616
476	0.4	0.264	0.0799	0.0676	0.0612
477	0.391	0.264	0.0809	0.0674	0.0608
477	0.384	0.263	0.0821	0.0673	0.0606
478	0.378	0.263	0.0835	0.0673	0.0605
478	0.373	0.263	0.085	0.0675	0.0603
479	0.37	0.263	0.0868	0.068	0.0602
479	0.367	0.264	0.0889	0.0687	0.0602
480	0.366	0.264	0.0911	0.0695	0.0603
480	0.366	0.265	0.0936	0.0706	0.0604
481	0.366	0.265	0.0962	0.0718	0.0606
481	0.367	0.266	0.0988	0.0732	0.061
482	0.369	0.266	0.102	0.0746	0.0615
482	0.371	0.267	0.104	0.076	0.0621
483	0.373	0.267	0.107	0.0774	0.0626
483	0.376	0.268	0.109	0.0787	0.0631
484	0.378	0.268	0.112	0.0799	0.0635
484	0.381	0.268	0.114	0.081	0.0636
485	0.383	0.268	0.116	0.0818	0.0634
485	0.385	0.268	0.118	0.0825	0.0629
485	0.387	0.267	0.121	0.0829	0.0621
486	0.388	0.267	0.123	0.0831	0.0611
486	0.389	0.267	0.125	0.083	0.0599
487	0.39	0.266	0.128	0.0828	0.0587
487	0.39	0.266	0.13	0.0826	0.0575
488	0.389	0.265	0.133	0.0823	0.0565
488	0.388	0.265	0.135	0.082	0.0557
489	0.387	0.265	0.138	0.082	0.0552
489	0.385	0.265	0.141	0.0821	0.0549
490	0.384	0.265	0.144	0.0825	0.055
490	0.382	0.265	0.147	0.0831	0.0553
491	0.38	0.266	0.151	0.084	0.0559
491	0.378	0.267	0.154	0.0852	0.0567
492	0.376	0.268	0.158	0.0866	0.0577
492	0.374	0.269	0.162	0.0882	0.0587
493	0.372	0.27	0.166	0.0899	0.0598
493	0.37	0.272	0.17	0.0916	0.0608
494	0.368	0.273	0.174	0.0932	0.0617
494	0.365	0.274	0.178	0.0946	0.0625
495	0.363	0.275	0.182	0.0959	0.0631
495	0.36	0.275	0.185	0.0969	0.0636
496	0.357	0.276	0.189	0.0975	0.0638
496	0.353	0.276	0.192	0.0979	0.0638
497	0.35	0.275	0.195	0.098	0.0636
497	0.347	0.275	0.198	0.098	0.0633
498	0.343	0.275	0.201	0.0978	0.0628
498	0.34	0.274	0.203	0.0975	0.0623
499	0.337	0.274	0.205	0.0973	0.0618
499	0.334	0.273	0.207	0.0973	0.0614
499	0.331	0.273	0.209	0.0974	0.0611
500	0.328	0.273	0.211	0.0977	0.061
500	0.326	0.273	0.213	0.0981	0.0611
501	0.323	0.273	0.214	0.0988	0.0615
501	0.321	0.273	0.215	0.0997	0.0621
502	0.318	0.273	0.216	0.101	0.0629
502	0.316	0.273	0.217	0.102	0.0638
503	0.314	0.274	0.217	0.103	0.0649
503	0.312	0.275	0.217	0.105	0.0661
504	0.31	0.276	0.216	0.106	0.0673
504	0.308	0.277	0.215	0.107	0.0684
505	0.306	0.278	0.213	0.108	0.0694
505	0.304	0.279	0.21	0.11	0.0703
506	0.302	0.28	0.207	0.111	0.0709
506	0.3	0.281	0.203	0.111	0.0714
507	0.298	0.281	0.198	0.112	0.0716
507	0.296	0.281	0.193	0.112	0.0716
508	0.294	0.281	0.187	0.113	0.0715
508	0.292	0.28	0.181	0.113	0.0712
509	0.29	0.28	0.175	0.113	0.0709
509	0.288	0.279	0.169	0.112	0.0706
510	0.286	0.279	0.162	0.112	0.0704
510	0.285	0.279	0.156	0.112	0.0704
511	0.284	0.279	0.15	0.112	0.0705
511	0.283	0.279	0.144	0.113	0.0709
512	0.282	0.279	0.139	0.113	0.0714
512	0.281	0.279	0.134	0.113	0.072
512	0.281	0.28	0.13	0.114	0.0728
513	0.281	0.281	0.127	0.115	0.0736
513	0.282	0.282	0.123	0.116	0.0745
514	0.282	0.283	0.121	0.117	0.0753
514	0.283	0.285	0.119	0.119	0.0762
515	0.285	0.286	0.118	0.12	0.0771
515	0.286	0.288	0.117	0.121	0.078
516	0.288	0.29	0.116	0.123	0.0789
516	0.29	0.291	0.116	0.124	0.0797
517	0.292	0.293	0.117	0.125	0.0804
517	0.294	0.294	0.117	0.126	0.0811
518	0.296	0.295	0.118	0.127	0.0816
518	0.298	0.295	0.119	0.127	0.0819
519	0.3	0.295	0.119	0.128	0.0821
519	0.302	0.295	0.12	0.128	0.0821
520	0.304	0.295	0.121	0.128	0.0821
520	0.306	0.294	0.121	0.128	0.0821
521	0.308	0.294	0.121	0.128	0.0821
521	0.31	0.294	0.121	0.128	0.0821
522	0.312	0.294	0.12	0.128	0.0822
522	0.314	0.294	0.119	0.129	0.0824
523	0.316	0.294	0.117	0.129	0.0828
523	0.318	0.295	0.116	0.129	0.0834
524	0.321	0.295	0.113	0.13	0.084
524	0.323	0.296	0.111	0.13	0.0846
525	0.325	0.297	0.108	0.131	0.0854
525	0.328	0.298	0.105	0.132	0.0861
526	0.33	0.299	0.102	0.133	0.0869
526	0.332	0.3	0.0991	0.135	0.0876
526	0.334	0.301	0.0961	0.136	0.0883
527	0.335	0.302	0.0932	0.137	0.089
527	0.337	0.303	0.0904	0.138	0.0895
528	0.337	0.304	0.0877	0.139	0.09
528	0.338	0.304	0.0852	0.14	0.0904
529	0.338	0.305	0.0829	0.14	0.0907
529	0.337	0.305	0.0807	0.141	0.091
530	0.336	0.305	0.0787	0.141	0.0913
530	0.335	0.305	0.0768	0.141	0.0914
531	0.333	0.305	0.0752	0.141	0.0913
531	0.331	0.305	0.0737	0.141	0.0912
532	0.329	0.305	0.0724	0.14	0.091
532	0.326	0.304	0.0714	0.14	0.0907
533	0.323	0.304	0.0705	0.14	0.0903
533	0.319	0.304	0.0699	0.14	0.0899
534	0.316	0.304	0.0694	0.14	0.0895
534	0.312	0.304	0.0692	0.14	0.0892
535	0.308	0.304	0.0691	0.14	0.0891
535	0.304	0.305	0.0692	0.141	0.0891
536	0.3	0.306	0.0695	0.141	0.0894
536	0.296	0.306	0.07	0.142	0.0899
537	0.292	0.308	0.0705	0.142	0.0906
537	0.288	0.309	0.0712	0.143	0.0913
538	0.284	0.31	0.072	0.144	0.0922
538	0.28	0.311	0.0729	0.145	0.093
539	0.276	0.312	0.0739	0.145	0.0937
539	0.272	0.313	0.0748	0.146	0.0944
539	0.268	0.314	0.0758	0.147	0.095
540	0.264	0.314	0.0767	0.147	0.0956
540	0.26	0.315	0.0777	0.147	0.0961
541	0.255	0.315	0.0785	0.148	0.0965
541	0.251	0.315	0.0793	0.148	0.0968
542	0.247	0.315	0.0801	0.147	0.0971
542	0.243	0.315	0.0808	0.147	0.0973
543	0.239	0.315	0.0815	0.147	0.0974
543	0.235	0.315	0.0822	0.147	0.0973
544	0.232	0.315	0.0828	0.147	0.0972
544	0.228	0.315	0.0835	0.146	0.0969
545	0.224	0.315	0.0842	0.146	0.0966
545	0.221	0.315	0.085	0.146	0.0963
546	0.218	0.315	0.0858	0.146	0.0961
546	0.214	0.315	0.0867	0.147	0.096
547	0.211	0.315	0.0877	0.147	0.0961
547	0.208	0.315	0.0888	0.148	0.0964
548	0.206	0.316	0.09	0.148	0.0968
548	0.203	0.316	0.0913	0.149	0.0974
549	0.201	0.316	0.0926	0.15	0.0982
549	0.198	0.317	0.0938	0.151	0.0989
550	0.196	0.317	0.0951	0.152	0.0997
550	0.194	0.318	0.0962	0.153	0.1
551	0.192	0.318	0.0972	0.154	0.101
551	0.19	0.319	0.0981	0.154	0.101
552	0.188	0.319	0.0989	0.154	0.101
552	0.186	0.319	0.0996	0.154	0.101
553	0.184	0.319	0.1	0.154	0.101
553	0.182	0.32	0.101	0.154	0.101
553	0.18	0.32	0.101	0.154	0.101
554	0.179	0.32	0.101	0.153	0.101
554	0.177	0.32	0.102	0.153	0.101
555	0.176	0.32	0.102	0.153	0.101
555	0.174	0.32	0.103	0.152	0.101
556	0.173	0.32	0.103	0.152	0.102
556	0.172	0.32	0.104	0.152	0.102
557	0.171	0.32	0.105	0.152	0.103
557	0.17	0.32	0.106	0.152	0.103
558	0.169	0.32	0.106	0.153	0.104
558	0.168	0.32	0.108	0.153	0.104
559	0.168	0.321	0.109	0.153	0.105
559	0.167	0.321	0.11	0.154	0.106
560	0.166	0.321	0.111	0.154	0.106
560	0.166	0.321	0.113	0.154	0.106
561	0.165	0.321	0.114	0.155	0.106
561	0.165	0.321	0.116	0.155	0.107
562	0.164	0.321	0.117	0.155	0.107
562	0.164	0.321	0.119	0.156	0.107
563	0.163	0.321	0.12	0.156	0.107
563	0.163	0.321	0.121	0.156	0.107
564	0.162	0.321	0.123	0.156	0.107
564	0.162	0.321	0.124	0.155	0.107
565	0.161	0.322	0.126	0.155	0.107
565	0.161	0.322	0.127	0.155	0.107
566	0.16	0.322	0.129	0.154	0.107
566	0.159	0.322	0.13	0.154	0.106
566	0.158	0.322	0.132	0.153	0.106
567	0.158	0.322	0.134	0.153	0.105
567	0.157	0.322	0.136	0.152	0.105
568	0.157	0.322	0.138	0.152	0.105
568	0.157	0.322	0.14	0.152	0.105
569	0.156	0.322	0.143	0.152	0.105
569	0.156	0.322	0.145	0.152	0.106
570	0.156	0.322	0.148	0.152	0.106
570	0.156	0.322	0.152	0.152	0.107
571	0.156	0.322	0.155	0.152	0.107
571	0.156	0.322	0.158	0.152	0.108
572	0.156	0.322	0.161	0.153	0.109
572	0.156	0.322	0.165	0.153	0.109
573	0.156	0.322	0.168	0.153	0.11
573	0.156	0.323	0.172	0.153	0.11
574	0.155	0.323	0.175	0.153	0.11
574	0.155	0.323	0.178	0.153	0.111
575	0.155	0.323	0.181	0.153	0.111
575	0.155	0.323	0.183	0.153	0.111
576	0.155	0.323	0.186	0.153	0.111
576	0.154	0.323	0.188	0.152	0.11
577	0.154	0.323	0.19	0.152	0.11
577	0.154	0.323	0.191	0.152	0.11
578	0.154	0.323	0.192	0.151	0.11
578	0.154	0.323	0.193	0.151	0.11
579	0.154	0.324	0.194	0.15	0.11
579	0.154	0.324	0.194	0.15	0.111
580	0.154	0.324	0.194	0.15	0.111
580	0.154	0.325	0.195	0.15	0.112
580	0.154	0.325	0.195	0.15	0.112
581	0.154	0.325	0.195	0.15	0.113
581	0.154	0.325	0.194	0.15	0.113
582	0.154	0.326	0.194	0.151	0.114
582	0.155	0.326	0.194	0.151	0.114
583	0.155	0.326	0.194	0.151	0.115
583	0.155	0.326	0.195	0.152	0.115
584	0.155	0.326	0.195	0.152	0.116
584	0.155	0.326	0.195	0.152	0.116
585	0.156	0.326	0.196	0.152	0.117
585	0.156	0.326	0.197	0.152	0.118
586	0.156	0.327	0.198	0.152	0.118
586	0.156	0.327	0.2	0.151	0.119
587	0.156	0.327	0.201	0.151	0.119
587	0.156	0.327	0.203	0.151	0.12
588	0.156	0.327	0.205	0.15	0.12
588	0.156	0.328	0.208	0.15	0.121
589	0.156	0.328	0.211	0.15	0.121
589	0.156	0.328	0.214	0.15	0.122
590	0.156	0.328	0.217	0.149	0.122
590	0.157	0.328	0.221	0.149	0.122
591	0.157	0.328	0.224	0.149	0.122
591	0.157	0.329	0.228	0.149	0.123
592	0.157	0.329	0.232	0.149	0.123
592	0.157	0.329	0.236	0.15	0.123
593	0.157	0.329	0.239	0.15	0.124
593	0.158	0.329	0.243	0.15	0.124
593	0.158	0.329	0.246	0.15	0.125
594	0.158	0.329	0.249	0.15	0.125
594	0.158	0.329	0.251	0.151	0.126
595	0.158	0.329	0.253	0.151	0.127
595	0.158	0.328	0.255	0.151	0.128
596	0.158	0.328	0.256	0.151	0.129
596	0.158	0.328	0.256	0.151	0.13
597	0.158	0.328	0.256	0.151	0.131
597	0.158	0.328	0.255	0.151	0.132
598	0.158	0.328	0.253	0.151	0.133
598	0.158	0.329	0.25	0.151	0.133
599	0.158	0.329	0.247	0.15	0.134
599	0.158	0.329	0.244	0.15	0.135
600	0.158	0.329	0.24	0.15	0.135
600	0.158	0.329	0.236	0.15	0.136
601	0.158	0.329	0.231	0.149	0.136
601	0.158	0.329	0.226	0.149	0.137
602	0.158	0.329	0.222	0.149	0.137
602	0.158	0.329	0.217	0.149	0.137
603	0.158	0.329	0.213	0.149	0.137
603	0.158	0.329	0.208	0.148	0.137
604	0.159	0.33	0.204	0.148	0.137
604	0.159	0.33	0.2	0.148	0.137
605	0.159	0.33	0.197	0.148	0.137
605	0.159	0.33	0.193	0.149	0.137
606	0.159	0.331	0.19	0.149	0.136
606	0.16	0.331	0.187	0.149	0.136
607	0.16	0.332	0.184	0.149	0.136
607	0.16	0.332	0.181	0.149	0.135
607	0.16	0.333	0.178	0.149	0.135
608	0.16	0.334	0.176	0.15	0.134
608	0.16	0.335	0.173	0.15	0.134
609	0.16	0.335	0.171	0.15	0.133
609	0.16	0.336	0.168	0.149	0.133
610	0.16	0.336	0.166	0.149	0.132
610	0.16	0.337	0.164	0.149	0.131
611	0.16	0.337	0.162	0.149	0.13
611	0.16	0.338	0.159	0.149	0.13
612	0.16	0.338	0.157	0.148	0.128
612	0.16	0.339	0.156	0.148	0.127
613	0.16	0.34	0.154	0.148	0.126
613	0.16	0.34	0.152	0.148	0.125
614	0.16	0.341	0.151	0.148	0.123
614	0.16	0.342	0.15	0.148	0.122
615	0.16	0.343	0.148	0.148	0.121
615	0.16	0.343	0.147	0.148	0.12
616	0.16	0.344	0.147	0.148	0.119
616	0.16	0.345	0.146	0.148	0.119
617	0.16	0.346	0.145	0.148	0.118
617	0.16	0.347	0.145	0.148	0.118
618	0.16	0.348	0.144	0.149	0.117
618	0.16	0.349	0.144	0.149	0.117
619	0.161	0.351	0.143	0.149	0.117
619	0.161	0.352	0.143	0.149	0.117
620	0.161	0.353	0.143	0.15	0.117
620	0.161	0.354	0.142	0.15	0.116
620	0.161	0.355	0.142	0.15	0.116
621	0.161	0.357	0.142	0.15	0.116
621	0.161	0.358	0.141	0.15	0.115
622	0.161	0.359	0.141	0.15	0.115
622	0.161	0.359	0.141	0.15	0.114
623	0.161	0.36	0.14	0.15	0.113
623	0.161	0.361	0.14	0.15	0.113
624	0.161	0.361	0.14	0.15	0.112
624	0.161	0.361	0.14	0.149	0.112
625	0.16	0.362	0.14	0.149	0.112
625	0.16	0.362	0.14	0.149	0.111
626	0.16	0.362	0.14	0.149	0.111
626	0.161	0.362	0.14	0.149	0.111
627	0.161	0.362	0.14	0.149	0.111
627	0.161	0.362	0.141	0.149	0.112
628	0.161	0.362	0.141	0.149	0.112
628	0.161	0.362	0.142	0.15	0.112
629	0.161	0.362	0.143	0.15	0.113
629	0.161	0.362	0.143	0.15	0.113
630	0.161	0.362	0.144	0.15	0.114
630	0.162	0.363	0.145	0.15	0.114
631	0.162	0.363	0.146	0.15	0.114
631	0.162	0.362	0.147	0.15	0.114
632	0.161	0.362	0.148	0.15	0.114
632	0.161	0.362	0.148	0.15	0.114
633	0.161	0.362	0.149	0.15	0.113
633	0.161	0.361	0.15	0.15	0.113
634	0.161	0.361	0.15	0.15	0.112
634	0.161	0.36	0.151	0.15	0.111
634	0.16	0.359	0.151	0.149	0.111
635	0.16	0.359	0.152	0.149	0.11
635	0.16	0.358	0.152	0.149	0.109
636	0.16	0.357	0.153	0.148	0.109
636	0.16	0.356	0.154	0.148	0.108
637	0.16	0.355	0.154	0.148	0.107
637	0.16	0.354	0.155	0.148	0.107
638	0.16	0.354	0.155	0.148	0.107
638	0.16	0.353	0.156	0.148	0.106
639	0.16	0.352	0.156	0.149	0.106
639	0.16	0.351	0.155	0.149	0.106
640	0.16	0.35	0.155	0.149	0.106
640	0.16	0.35	0.154	0.15	0.106
641	0.16	0.349	0.152	0.15	0.107
641	0.16	0.348	0.15	0.15	0.107
642	0.16	0.348	0.148	0.151	0.107
642	0.16	0.347	0.144	0.151	0.107
643	0.16	0.347	0.14	0.151	0.108
643	0.159	0.346	0.136	0.151	0.108
644	0.159	0.345	0.131	0.151	0.108
644	0.159	0.344	0.126	0.151	0.108
645	0.159	0.343	0.121	0.151	0.109
645	0.158	0.342	0.115	0.15	0.108
646	0.158	0.34	0.11	0.15	0.108
646	0.158	0.339	0.105	0.15	0.108
647	0.158	0.337	0.0998	0.149	0.107
647	0.157	0.335	0.0954	0.149	0.107
647	0.157	0.334	0.0917	0.149	0.106
648	0.157	0.332	0.0886	0.149	0.105
648	0.157	0.331	0.0862	0.148	0.105
649	0.157	0.329	0.0845	0.148	0.104
649	0.157	0.328	0.0836	0.148	0.104
650	0.158	0.328	0.0832	0.149	0.103
650	0.158	0.327	0.0835	0.149	0.103
651	0.158	0.327	0.0844	0.149	0.103
651	0.159	0.326	0.0857	0.149	0.104
652	0.159	0.326	0.0874	0.15	0.104
652	0.16	0.326	0.0894	0.15	0.105
653	0.16	0.326	0.0916	0.15	0.105
653	0.16	0.325	0.0939	0.15	0.106
654	0.161	0.325	0.0964	0.15	0.106
654	0.161	0.325	0.0989	0.15	0.106
655	0.161	0.324	0.101	0.15	0.106
655	0.16	0.324	0.104	0.15	0.106
656	0.16	0.324	0.106	0.15	0.106
656	0.16	0.324	0.109	0.15	0.106
657	0.159	0.323	0.111	0.15	0.105
657	0.158	0.323	0.113	0.149	0.105
658	0.158	0.323	0.115	0.149	0.104
658	0.157	0.322	0.118	0.149	0.104
659	0.156	0.322	0.12	0.149	0.103
659	0.156	0.322	0.122	0.149	0.102
660	0.155	0.321	0.124	0.149	0.101
660	0.154	0.321	0.126	0.149	0.101
661	0.154	0.321	0.128	0.149	0.1
661	0.153	0.321	0.131	0.149	0.0997
661	0.153	0.321	0.133	0.149	0.0993
662	0.153	0.321	0.135	0.149	0.0991
662	0.153	0.322	0.137	0.149	0.099
663	0.153	0.322	0.139	0.149	0.099
663	0.153	0.323	0.14	0.149	0.0991
664	0.152	0.322	0.142	0.149	0.0993
664	0.152	0.321	0.143	0.149	0.0994
665	0.151	0.318	0.143	0.148	0.0994
665	0.15	0.314	0.143	0.146	0.0994
666	0.148	0.309	0.143	0.144	0.0992
666	0.146	0.303	0.143	0.142	0.099
667	0.143	0.298	0.142	0.139	0.0987
667	0.142	0.293	0.142	0.137	0.0984
668	0.14	0.289	0.141	0.135	0.0981
668	0.139	0.288	0.142	0.133	0.0978
669	0.139	0.288	0.143	0.133	0.0975
669	0.139	0.29	0.144	0.133	0.0972
670	0.14	0.294	0.146	0.134	0.097
670	0.142	0.299	0.148	0.135	0.0966
671	0.143	0.304	0.15	0.137	0.0963
671	0.145	0.309	0.153	0.139	0.0958
672	0.147	0.313	0.155	0.141	0.0954
672	0.148	0.316	0.157	0.142	0.0951
673	0.148	0.318	0.159	0.142	0.0949
673	0.149	0.319	0.161	0.143	0.0947
674	0.149	0.32	0.162	0.143	0.0947
674	0.149	0.32	0.164	0.143	0.0948
674	0.149	0.32	0.166	0.142	0.0949
675	0.149	0.32	0.167	0.142	0.0952
675	0.149	0.32	0.169	0.142	0.0954
676	0.149	0.32	0.17	0.142	0.0956
676	0.148	0.32	0.172	0.141	0.0957
677	0.148	0.32	0.173	0.141	0.0958
677	0.148	0.32	0.174	0.141	0.0958
678	0.147	0.32	0.176	0.14	0.0956
678	0.147	0.32	0.177	0.14	0.0954
679	0.146	0.32	0.178	0.139	0.095
679	0.146	0.32	0.179	0.139	0.0945
680	0.146	0.319	0.179	0.138	0.094
680	0.145	0.319	0.18	0.138	0.0934
681	0.145	0.319	0.181	0.137	0.0928
681	0.145	0.318	0.181	0.137	0.0922
682	0.145	0.318	0.182	0.137	0.0916
682	0.145	0.318	0.182	0.136	0.091
683	0.145	0.318	0.182	0.136	0.0906
683	0.145	0.318	0.182	0.136	0.0902
684	0.145	0.318	0.182	0.136	0.0899
684	0.145	0.318	0.182	0.136	0.0897
685	0.145	0.318	0.181	0.136	0.0895
685	0.145	0.318	0.18	0.136	0.0895
686	0.145	0.318	0.179	0.136	0.0895
686	0.145	0.318	0.178	0.136	0.0897
687	0.145	0.318	0.177	0.136	0.0899
687	0.145	0.318	0.176	0.136	0.0901
688	0.145	0.318	0.175	0.136	0.0903
688	0.145	0.318	0.173	0.136	0.0904
688	0.145	0.318	0.172	0.136	0.0904
689	0.145	0.318	0.17	0.136	0.0903
689	0.144	0.318	0.169	0.135	0.09
690	0.144	0.318	0.168	0.135	0.0895
690	0.144	0.318	0.166	0.135	0.0889
691	0.144	0.318	0.165	0.134	0.0882
691	0.144	0.318	0.164	0.134	0.0875
692	0.144	0.318	0.164	0.134	0.0868
692	0.144	0.318	0.163	0.133	0.0861
693	0.144	0.319	0.163	0.133	0.0856
693	0.144	0.319	0.163	0.133	0.0851
694	0.144	0.319	0.163	0.133	0.0848
694	0.145	0.32	0.163	0.133	0.0845
695	0.145	0.32	0.163	0.133	0.0844
695	0.145	0.32	0.164	0.133	0.0843
696	0.146	0.321	0.164	0.133	0.0842
696	0.146	0.321	0.165	0.133	0.0842
697	0.146	0.321	0.166	0.133	0.0842
697	0.147	0.321	0.167	0.133	0.0841
698	0.147	0.322	0.167	0.133	0.0841
698	0.148	0.322	0.168	0.133	0.0841
699	0.148	0.322	0.169	0.133	0.0841
699	0.148	0.322	0.17	0.133	0.084
700	0.149	0.322	0.171	0.133	0.084
700	0.149	0.322	0.171	0.133	0.0839
701	0.149	0.321	0.172	0.133	0.0837
701	0.149	0.321	0.173	0.132	0.0834
701	0.149	0.32	0.174	0.132	0.083
702	0.15	0.32	0.175	0.131	0.0826
702	0.15	0.319	0.177	0.131	0.082
703	0.15	0.318	0.178	0.13	0.0814
703	0.15	0.318	0.18	0.13	0.0807
704	0.151	0.317	0.182	0.129	0.0801
704	0.152	0.317	0.184	0.129	0.0795
705	0.152	0.316	0.186	0.128	0.0789
705	0.153	0.316	0.188	0.128	0.0784
706	0.154	0.316	0.19	0.127	0.078
706	0.155	0.316	0.193	0.127	0.0777
707	0.156	0.316	0.195	0.126	0.0775
707	0.157	0.316	0.198	0.126	0.0775
708	0.159	0.317	0.2	0.126	0.0775
708	0.16	0.317	0.202	0.125	0.0776
709	0.162	0.317	0.205	0.125	0.0778
709	0.163	0.318	0.207	0.124	0.0781
710	0.165	0.318	0.209	0.124	0.0783
710	0.167	0.318	0.211	0.124	0.0786
711	0.169	0.319	0.213	0.123	0.0787
711	0.17	0.319	0.215	0.123	0.0788
712	0.172	0.319	0.217	0.122	0.0787
712	0.174	0.319	0.219	0.121	0.0785
713	0.176	0.319	0.221	0.121	0.0781
713	0.179	0.318	0.222	0.12	0.0777
714	0.181	0.318	0.223	0.119	0.0771
714	0.183	0.318	0.225	0.118	0.0765
715	0.185	0.318	0.226	0.117	0.0759
715	0.188	0.318	0.227	0.117	0.0753
715	0.19	0.318	0.228	0.116	0.0747
716	0.192	0.318	0.228	0.116	0.0742
716	0.194	0.318	0.229	0.115	0.0739
717	0.196	0.318	0.229	0.115	0.0736
717	0.198	0.318	0.23	0.114	0.0734
718	0.2	0.318	0.23	0.114	0.0734
718	0.201	0.318	0.23	0.113	0.0735
719	0.202	0.318	0.23	0.113	0.0737
719	0.203	0.319	0.229	0.113	0.074
720	0.204	0.319	0.229	0.112	0.0743
720	0.204	0.32	0.228	0.112	0.0746
721	0.204	0.321	0.227	0.112	0.0749
721	0.203	0.322	0.226	0.112	0.0752
722	0.202	0.323	0.225	0.111	0.0753
722	0.201	0.324	0.223	0.111	0.0754
723	0.199	0.324	0.221	0.111	0.0753
723	0.198	0.325	0.22	0.111	0.075
724	0.195	0.325	0.218	0.11	0.0746
724	0.193	0.325	0.216	0.109	0.0741
725	0.19	0.325	0.214	0.109	0.0734
725	0.188	0.325	0.212	0.108	0.0727
726	0.185	0.325	0.21	0.107	0.0719
726	0.183	0.325	0.208	0.107	0.0711
727	0.181	0.325	0.206	0.106	0.0704
727	0.179	0.325	0.204	0.106	0.0697
728	0.177	0.325	0.202	0.105	0.0692
728	0.175	0.325	0.201	0.105	0.0688
728	0.174	0.325	0.199	0.104	0.0686
729	0.173	0.326	0.198	0.104	0.0685
729	0.173	0.326	0.196	0.104	0.0686
730	0.172	0.327	0.195	0.104	0.0687
730	0.172	0.327	0.193	0.104	0.0689
731	0.172	0.328	0.192	0.104	0.0691
731	0.172	0.328	0.19	0.104	0.0693
732	0.173	0.329	0.189	0.104	0.0695
732	0.173	0.329	0.187	0.103	0.0697
733	0.174	0.329	0.186	0.103	0.0698
733	0.174	0.33	0.184	0.103	0.0698
734	0.175	0.33	0.182	0.102	0.0698
734	0.176	0.33	0.181	0.102	0.0697
735	0.177	0.33	0.179	0.101	0.0695
735	0.178	0.33	0.177	0.101	0.0692
736	0.18	0.33	0.176	0.1	0.0688
736	0.181	0.329	0.174	0.1	0.0683
737	0.183	0.329	0.173	0.0995	0.0677
737	0.185	0.329	0.172	0.0991	0.067
738	0.187	0.329	0.171	0.0987	0.0662
738	0.19	0.33	0.17	0.0984	0.0655
739	0.193	0.33	0.169	0.0981	0.0647
739	0.196	0.33	0.168	0.0978	0.0641
740	0.199	0.331	0.168	0.0976	0.0635
740	0.203	0.331	0.167	0.0974	0.063
741	0.207	0.332	0.167	0.0973	0.0627
741	0.211	0.332	0.167	0.0972	0.0625
742	0.215	0.333	0.167	0.0971	0.0625
742	0.22	0.334	0.166	0.097	0.0627
742	0.225	0.334	0.166	0.0969	0.0629
743	0.23	0.335	0.166	0.0968	0.0632
743	0.236	0.335	0.166	0.0967	0.0636
744	0.242	0.336	0.165	0.0965	0.064
744	0.248	0.336	0.165	0.0962	0.0643
745	0.255	0.336	0.165	0.0959	0.0645
745	0.262	0.337	0.165	0.0955	0.0645
746	0.269	0.337	0.164	0.0951	0.0644
746	0.277	0.337	0.164	0.0946	0.0641
747	0.285	0.337	0.164	0.0941	0.0636
747	0.294	0.336	0.164	0.0935	0.063
748	0.303	0.336	0.164	0.093	0.0622
748	0.312	0.336	0.165	0.0925	0.0614
749	0.322	0.336	0.165	0.092	0.0606
749	0.332	0.336	0.166	0.0915	0.0598
750	0.343	0.336	0.166	0.0911	0.0591
750	0.353	0.336	0.167	0.0907	0.0585
751	0.364	0.336	0.168	0.0904	0.0581
751	0.374	0.336	0.169	0.0901	0.0578
752	0.384	0.337	0.17	0.0898	0.0577
752	0.393	0.337	0.171	0.0896	0.0577
753	0.402	0.338	0.173	0.0894	0.0579
753	0.41	0.338	0.174	0.0892	0.0582
754	0.417	0.339	0.175	0.089	0.0585
754	0.422	0.34	0.176	0.0888	0.0589
755	0.426	0.34	0.177	0.0885	0.0593
755	0.429	0.341	0.179	0.0882	0.0597
755	0.429	0.341	0.18	0.0879	0.06
756	0.428	0.341	0.181	0.0875	0.0601
756	0.425	0.342	0.182	0.087	0.0602
757	0.42	0.342	0.184	0.0865	0.0601
757	0.415	0.342	0.185	0.086	0.0598
758	0.408	0.343	0.186	0.0854	0.0594
758	0.401	0.343	0.188	0.0849	0.0589
759	0.395	0.343	0.19	0.0843	0.0584
759	0.389	0.344	0.192	0.0838	0.0577
760	0.384	0.344	0.194	0.0834	0.0571
760	0.38	0.344	0.196	0.083	0.0565
761	0.378	0.345	0.199	0.0826	0.0559
761	0.378	0.346	0.201	0.0824	0.0553
762	0.379	0.347	0.204	0.0821	0.0549
762	0.383	0.347	0.207	0.082	0.0546
763	0.388	0.349	0.211	0.0818	0.0544
763	0.395	0.35	0.214	0.0817	0.0543
764	0.404	0.351	0.217	0.0816	0.0543
764	0.414	0.352	0.221	0.0815	0.0545
765	0.425	0.353	0.225	0.0814	0.0547
765	0.437	0.355	0.228	0.0813	0.0549
766	0.45	0.356	0.232	0.0812	0.0553
766	0.464	0.356	0.236	0.081	0.0556
767	0.478	0.357	0.239	0.0807	0.0558
767	0.493	0.358	0.243	0.0805	0.0561
768	0.508	0.358	0.247	0.0801	0.0562
768	0.523	0.359	0.252	0.0798	0.0562
769	0.539	0.359	0.256	0.0794	0.0561
769	0.555	0.359	0.261	0.079	0.0559
769	0.57	0.359	0.265	0.0785	0.0555
770	0.586	0.359	0.27	0.0781	0.0549
770	0.601	0.359	0.276	0.0777	0.0542
771	0.616	0.359	0.281	0.0773	0.0534
771	0.63	0.359	0.287	0.077	0.0526
772	0.643	0.359	0.293	0.0767	0.0519
772	0.654	0.359	0.299	0.0764	0.0511
773	0.663	0.359	0.305	0.0761	0.0505
773	0.67	0.359	0.312	0.0759	0.0501
774	0.674	0.36	0.318	0.0758	0.0498
774	0.675	0.36	0.324	0.0756	0.0498
775	0.674	0.36	0.331	0.0755	0.0499
775	0.67	0.361	0.337	0.0754	0.0501
776	0.663	0.361	0.342	0.0753	0.0505
776	0.654	0.361	0.347	0.0752	0.0509
777	0.643	0.362	0.352	0.0751	0.0514
777	0.63	0.362	0.356	0.0749	0.0519
778	0.615	0.362	0.359	0.0747	0.0523
778	0.598	0.362	0.361	0.0744	0.0528
779	0.579	0.362	0.362	0.0741	0.0532
779	0.559	0.361	0.362	0.0736	0.0536
780	0.538	0.361	0.36	0.0732	0.0538
780	0.515	0.361	0.357	0.0727	0.0541
781	0.492	0.36	0.352	0.0722	0.0542
781	0.468	0.36	0.347	0.0717	0.0542
782	0.443	0.36	0.339	0.0711	0.0542
782	0.419	0.359	0.33	0.0706	0.0541
782	0.395	0.359	0.321	0.0702	0.054
783	0.372	0.359	0.31	0.0697	0.0539
783	0.349	0.36	0.298	0.0693	0.0538
784	0.327	0.36	0.285	0.0689	0.0539
784	0.306	0.36	0.272	0.0685	0.054
785	0.286	0.361	0.259	0.0682	0.0544
785	0.268	0.362	0.247	0.0679	0.0548
786	0.25	0.362	0.234	0.0677	0.0555
786	0.234	0.363	0.222	0.0674	0.0564
787	0.219	0.364	0.211	0.0671	0.0575
787	0.206	0.364	0.201	0.0669	0.0587
788	0.193	0.365	0.191	0.0666	0.06
788	0.182	0.366	0.183	0.0662	0.0614
789	0.172	0.366	0.175	0.0659	0.0629
789	0.163	0.367	0.169	0.0654	0.0643
790	0.155	0.367	0.163	0.065	0.0657
790	0.148	0.368	0.158	0.0644	0.067
791	0.142	0.368	0.154	0.0639	0.0681
791	0.137	0.368	0.151	0.0633	0.069
792	0.132	0.369	0.148	0.0627	0.0698
792	0.128	0.369	0.146	0.0621	0.0703
793	0.125	0.369	0.145	0.0614	0.0707
793	0.122	0.369	0.143	0.0609	0.0709
794	0.119	0.37	0.143	0.0603	0.071
794	0.117	0.37	0.142	0.0598	0.0711
795	0.115	0.37	0.142	0.0593	0.0712
795	0.113	0.37	0.143	0.0588	0.0713
796	0.111	0.371	0.143	0.0584	0.0716
796	0.11	0.371	0.143	0.0581	0.0721
796	0.108	0.371	0.144	0.0577	0.0728
797	0.107	0.372	0.144	0.0575	0.0737
797	0.106	0.373	0.144	0.0572	0.0749
798	0.105	0.373	0.145	0.057	0.0763
798	0.105	0.374	0.145	0.0568	0.0778
799	0.104	0.375	0.145	0.0566	0.0795
799	0.103	0.375	0.145	0.0564	0.0813
800	0.103	0.376	0.145	0.0562	0.083
800	0.102	0.377	0.145	0.056	0.0847
801	0.102	0.377	0.145	0.0557	0.0862
801	0.101	0.378	0.144	0.0554	0.0876
802	0.101	0.378	0.143	0.0551	0.0888
802	0.1	0.378	0.143	0.0548	0.0898
803	0.0998	0.379	0.142	0.0544	0.0907
803	0.0994	0.379	0.141	0.054	0.0915
804	0.099	0.379	0.14	0.0537	0.0922
804	0.0987	0.38	0.139	0.0534	0.0929
805	0.0984	0.38	0.138	0.0531	0.0938
805	0.0982	0.381	0.137	0.0528	0.0947
806	0.0979	0.382	0.136	0.0526	0.0958
806	0.0978	0.383	0.134	0.0525	0.0971
807	0.0976	0.384	0.133	0.0524	0.0986
807	0.0975	0.385	0.132	0.0523	0.1
808	0.0973	0.386	0.131	0.0522	0.102
808	0.0972	0.387	0.129	0.0521	0.105
809	0.0971	0.388	0.128	0.052	0.107
809	0.0971	0.389	0.126	0.0519	0.11
809	0.097	0.39	0.125	0.0518	0.113
810	0.097	0.391	0.124	0.0517	0.116
810	0.097	0.392	0.122	0.0516	0.12
811	0.097	0.393	0.121	0.0514	0.123
811	0.097	0.394	0.12	0.0512	0.127
812	0.097	0.395	0.118	0.051	0.13
812	0.097	0.395	0.117	0.0508	0.134
813	0.097	0.396	0.116	0.0505	0.137
813	0.0969	0.396	0.116	0.0501	0.14
814	0.0969	0.396	0.115	0.0497	0.143
814	0.0968	0.395	0.115	0.0493	0.145
815	0.0968	0.395	0.114	0.0489	0.147
815	0.0967	0.395	0.115	0.0484	0.149
816	0.0966	0.395	0.115	0.0479	0.151
816	0.0966	0.394	0.116	0.0474	0.153
817	0.0966	0.394	0.116	0.0469	0.154
817	0.0966	0.394	0.118	0.0465	0.156
818	0.0966	0.393	0.119	0.0461	0.158
818	0.0967	0.393	0.12	0.0457	0.159
819	0.0968	0.393	0.121	0.0453	0.161
819	0.097	0.393	0.122	0.045	0.163
820	0.0971	0.392	0.123	0.0448	0.165
820	0.0973	0.392	0.123	0.0445	0.167
821	0.0974	0.392	0.124	0.0443	0.169
821	0.0976	0.391	0.123	0.0441	0.171
822	0.0977	0.391	0.123	0.044	0.173
822	0.0979	0.39	0.122	0.0438	0.175
823	0.0979	0.389	0.121	0.0436	0.177
823	0.098	0.388	0.119	0.0434	0.179
823	0.098	0.387	0.117	0.0432	0.181
824	0.0979	0.386	0.115	0.0429	0.182
824	0.0978	0.385	0.113	0.0427	0.183
825	0.0977	0.383	0.111	0.0424	0.184
825	0.0974	0.382	0.108	0.0421	0.185
826	0.0972	0.381	0.106	0.0418	0.185
826	0.0969	0.379	0.104	0.0415	0.185
827	0.0966	0.378	0.102	0.0411	0.185
827	0.0963	0.376	0.0995	0.0408	0.185
828	0.0961	0.375	0.0975	0.0406	0.185
828	0.0958	0.374	0.0957	0.0404	0.185
829	0.0957	0.373	0.0941	0.0402	0.185
829	0.0956	0.373	0.0926	0.0402	0.185
830	0.0956	0.372	0.0913	0.0402	0.186
830	0.0956	0.372	0.0901	0.0404	0.186
831	0.0956	0.371	0.0891	0.0406	0.187
831	0.0957	0.371	0.0881	0.0409	0.188
832	0.0958	0.371	0.0873	0.0412	0.19
832	0.0959	0.371	0.0865	0.0415	0.191
833	0.0959	0.371	0.0857	0.0417	0.193
833	0.096	0.37	0.0851	0.042	0.194
834	0.096	0.37	0.0844	0.0422	0.195
834	0.0961	0.37	0.0839	0.0423	0.196
835	0.0961	0.37	0.0833	0.0424	0.198
835	0.096	0.37	0.0828	0.0425	0.198
836	0.096	0.37	0.0824	0.0425	0.199
836	0.0959	0.37	0.0819	0.0426	0.2
836	0.0958	0.369	0.0816	0.0426	0.2
837	0.0957	0.369	0.0812	0.0426	0.2
837	0.0956	0.369	0.0809	0.0426	0.2
838	0.0955	0.369	0.0807	0.0426	0.2
838	0.0954	0.369	0.0805	0.0426	0.2
839	0.0953	0.369	0.0804	0.0427	0.199
839	0.0952	0.369	0.0804	0.0428	0.199
840	0.0952	0.369	0.0804	0.0429	0.199
840	0.0952	0.37	0.0805	0.043	0.199
841	0.0952	0.37	0.0806	0.0432	0.199
841	0.0952	0.371	0.0808	0.0434	0.2
842	0.0953	0.372	0.081	0.0436	0.2
842	0.0954	0.373	0.0812	0.0439	0.201
843	0.0955	0.374	0.0815	0.0442	0.201
843	0.0956	0.375	0.0817	0.0445	0.202
844	0.0957	0.375	0.0819	0.0448	0.203
844	0.0958	0.376	0.0822	0.045	0.204
845	0.0958	0.377	0.0824	0.0453	0.205
845	0.0959	0.378	0.0826	0.0455	0.205
846	0.0959	0.378	0.0829	0.0457	0.206
846	0.0959	0.379	0.0831	0.0459	0.206
847	0.0959	0.379	0.0834	0.046	0.206
847	0.0959	0.38	0.0836	0.0461	0.205
848	0.0958	0.38	0.0839	0.0461	0.204
848	0.0957	0.381	0.0842	0.0461	0.203
849	0.0957	0.381	0.0845	0.0461	0.202
849	0.0956	0.381	0.0848	0.046	0.2
850	0.0956	0.382	0.0852	0.046	0.198
850	0.0955	0.382	0.0856	0.0461	0.196
850	0.0955	0.383	0.0861	0.0461	0.193
851	0.0955	0.383	0.0866	0.0463	0.191
851	0.0956	0.384	0.0871	0.0465	0.189
852	0.0957	0.384	0.0877	0.0467	0.186
852	0.0958	0.384	0.0882	0.0471	0.184
853	0.0959	0.385	0.0888	0.0474	0.182
853	0.096	0.385	0.0895	0.0478	0.18
854	0.0961	0.385	0.0901	0.0482	0.178
854	0.0962	0.384	0.0907	0.0486	0.176
855	0.0962	0.384	0.0913	0.049	0.174
855	0.0963	0.383	0.0919	0.0494	0.172
856	0.0963	0.383	0.0925	0.0497	0.17
856	0.0964	0.382	0.093	0.05	0.168
857	0.0964	0.381	0.0936	0.0503	0.165
857	0.0963	0.38	0.0942	0.0504	0.162
858	0.0963	0.379	0.0947	0.0506	0.158
858	0.0962	0.378	0.0953	0.0506	0.155
859	0.0961	0.377	0.0958	0.0507	0.15
859	0.096	0.376	0.0964	0.0507	0.146
860	0.0959	0.375	0.097	0.0507	0.141
860	0.0958	0.374	0.0977	0.0508	0.136
861	0.0958	0.373	0.0984	0.0508	0.13
861	0.0957	0.372	0.0991	0.0509	0.125
862	0.0957	0.371	0.0999	0.0511	0.12
862	0.0957	0.37	0.101	0.0513	0.114
863	0.0957	0.369	0.102	0.0515	0.109
863	0.0957	0.368	0.103	0.0518	0.104
863	0.0958	0.368	0.104	0.0521	0.0991
864	0.0958	0.367	0.105	0.0525	0.0943
864	0.0959	0.367	0.106	0.0529	0.0898
865	0.096	0.367	0.107	0.0534	0.0855
865	0.0962	0.366	0.108	0.0539	0.0815
866	0.0964	0.366	0.109	0.0544	0.0777
866	0.0966	0.366	0.11	0.0548	0.0742
867	0.0968	0.366	0.111	0.0552	0.0708
867	0.097	0.366	0.112	0.0556	0.0677
868	0.0971	0.367	0.114	0.0559	0.0646
868	0.0973	0.367	0.115	0.056	0.0617
869	0.0974	0.367	0.116	0.0562	0.0589
869	0.0975	0.367	0.117	0.0562	0.0561
870	0.0975	0.368	0.119	0.0562	0.0534
870	0.0976	0.369	0.12	0.0561	0.0508
871	0.0976	0.37	0.121	0.056	0.0482
871	0.0977	0.371	0.123	0.0559	0.0457
872	0.0977	0.373	0.124	0.0558	0.0434
872	0.0978	0.375	0.126	0.0557	0.0413
873	0.0979	0.378	0.127	0.0556	0.0395
873	0.0979	0.381	0.129	0.0555	0.038
874	0.098	0.385	0.131	0.0554	0.0369
874	0.0981	0.39	0.133	0.0552	0.0361
875	0.0982	0.395	0.135	0.0551	0.0358
875	0.0983	0.401	0.137	0.055	0.0358
876	0.0984	0.407	0.139	0.0548	0.0362
876	0.0985	0.413	0.141	0.0547	0.037
877	0.0986	0.419	0.143	0.0546	0.0381
877	0.0987	0.425	0.146	0.0545	0.0393
877	0.0989	0.43	0.148	0.0544	0.0407
878	0.0991	0.434	0.15	0.0543	0.0422
878	0.0993	0.437	0.153	0.0541	0.0437
879	0.0995	0.439	0.155	0.0539	0.0452
879	0.0998	0.438	0.158	0.0536	0.0465
880	0.1	0.437	0.161	0.0533	0.0478
880	0.1	0.433	0.163	0.0529	0.0489
881	0.1	0.428	0.166	0.0525	0.0498
881	0.101	0.422	0.169	0.052	0.0507
882	0.101	0.414	0.172	0.0515	0.0514
882	0.101	0.406	0.175	0.051	0.052
883	0.101	0.398	0.178	0.0505	0.0525
883	0.102	0.389	0.182	0.0499	0.053
884	0.102	0.38	0.185	0.0494	0.0535
884	0.102	0.371	0.189	0.0489	0.0539
885	0.103	0.363	0.192	0.0485	0.0545
885	0.103	0.355	0.195	0.0481	0.0552
886	0.104	0.348	0.198	0.0478	0.0561
886	0.104	0.342	0.201	0.0475	0.0572
887	0.105	0.336	0.203	0.0473	0.0585
887	0.105	0.332	0.205	0.0471	0.06
888	0.106	0.328	0.206	0.0469	0.0618
888	0.106	0.325	0.207	0.0469	0.0637
889	0.106	0.322	0.208	0.0468	0.0656
889	0.107	0.321	0.208	0.0468	0.0675
890	0.107	0.319	0.208	0.0467	0.0693
890	0.107	0.318	0.208	0.0467	0.0709
890	0.107	0.317	0.208	0.0468	0.0722
891	0.107	0.317	0.208	0.0468	0.0733
891	0.107	0.316	0.208	0.0468	0.074
892	0.107	0.316	0.208	0.0468	0.0744
892	0.107	0.315	0.208	0.0468	0.0746
893	0.107	0.315	0.208	0.0468	0.0745
893	0.107	0.314	0.207	0.0468	0.0743
894	0.106	0.314	0.207	0.0468	0.0741
894	0.106	0.314	0.207	0.0468	0.0738
895	0.106	0.314	0.207	0.0469	0.0736
895	0.106	0.314	0.207	0.0471	0.0734
896	0.106	0.314	0.207	0.0473	0.0735
896	0.106	0.314	0.206	0.0476	0.0737
897	0.106	0.314	0.206	0.048	0.0741
897	0.106	0.314	0.205	0.0485	0.0747
898	0.106	0.315	0.205	0.0491	0.0756
898	0.106	0.315	0.204	0.0497	0.0766
899	0.106	0.316	0.203	0.0504	0.0779
899	0.106	0.316	0.202	0.051	0.0792
900	0.106	0.317	0.201	0.0517	0.0806
900	0.106	0.317	0.2	0.0524	0.0821
901	0.106	0.318	0.198	0.053	0.0835
901	0.107	0.318	0.196	0.0536	0.0849
902	0.107	0.319	0.194	0.0542	0.0862
902	0.107	0.319	0.191	0.0548	0.0873
903	0.107	0.319	0.188	0.0553	0.0882
903	0.107	0.32	0.184	0.0558	0.0889
904	0.107	0.32	0.18	0.0562	0.0894
904	0.107	0.32	0.176	0.0566	0.0897
904	0.107	0.32	0.171	0.057	0.0898
905	0.107	0.321	0.167	0.0574	0.0898
905	0.107	0.321	0.162	0.0577	0.0897
906	0.107	0.321	0.157	0.058	0.0895
906	0.107	0.321	0.153	0.0583	0.0895
907	0.107	0.322	0.149	0.0587	0.0896
907	0.107	0.322	0.145	0.0591	0.0899
908	0.107	0.323	0.142	0.0596	0.0905
908	0.107	0.324	0.139	0.0601	0.0914
909	0.107	0.325	0.136	0.0606	0.0925
909	0.107	0.326	0.133	0.0613	0.0939
910	0.107	0.327	0.131	0.0619	0.0956
910	0.107	0.328	0.129	0.0626	0.0973
911	0.107	0.329	0.127	0.0633	0.0991
911	0.108	0.331	0.125	0.064	0.101
912	0.108	0.332	0.123	0.0647	0.103
912	0.108	0.333	0.122	0.0653	0.104
913	0.108	0.334	0.12	0.066	0.106
913	0.108	0.335	0.119	0.0665	0.107
914	0.109	0.336	0.117	0.0671	0.108
914	0.109	0.337	0.115	0.0676	0.108
915	0.109	0.338	0.114	0.0681	0.109
915	0.109	0.338	0.112	0.0685	0.109
916	0.109	0.339	0.111	0.0689	0.109
916	0.109	0.34	0.11	0.0693	0.109
917	0.109	0.341	0.108	0.0697	0.109
917	0.109	0.341	0.107	0.07	0.109
917	0.109	0.342	0.106	0.0704	0.109
918	0.109	0.343	0.105	0.0707	0.109
918	0.11	0.344	0.104	0.0711	0.109
919	0.11	0.345	0.103	0.0714	0.11
919	0.11	0.346	0.102	0.0718	0.11
920	0.11	0.347	0.101	0.0721	0.111
920	0.111	0.349	0.0999	0.0724	0.112
921	0.111	0.35	0.0991	0.0727	0.113
921	0.111	0.351	0.0984	0.0729	0.114
922	0.112	0.352	0.0977	0.073	0.116
922	0.112	0.353	0.0971	0.0731	0.117
923	0.112	0.354	0.0966	0.0731	0.119
923	0.113	0.354	0.0961	0.0731	0.12
924	0.113	0.355	0.0956	0.073	0.121
924	0.113	0.356	0.0951	0.0727	0.122
925	0.113	0.356	0.0946	0.0724	0.122
925	0.114	0.356	0.0942	0.0721	0.122
926	0.114	0.357	0.0938	0.0717	0.123
926	0.114	0.357	0.0935	0.0712	0.123
927	0.114	0.357	0.0932	0.0707	0.123
927	0.115	0.357	0.093	0.0702	0.122
928	0.115	0.357	0.0929	0.0698	0.122
928	0.115	0.357	0.093	0.0693	0.122
929	0.115	0.357	0.0933	0.0689	0.122
929	0.116	0.357	0.0937	0.0686	0.122
930	0.116	0.357	0.0945	0.0683	0.122
930	0.116	0.358	0.0956	0.0681	0.122
931	0.116	0.358	0.097	0.068	0.123
931	0.117	0.358	0.0987	0.0679	0.124
931	0.117	0.359	0.101	0.0678	0.125
932	0.118	0.359	0.103	0.0678	0.126
932	0.118	0.359	0.105	0.0677	0.128
933	0.119	0.36	0.107	0.0677	0.13
933	0.119	0.36	0.109	0.0677	0.132
934	0.12	0.361	0.111	0.0677	0.134
934	0.12	0.361	0.113	0.0676	0.136
935	0.121	0.361	0.114	0.0675	0.137
935	0.121	0.361	0.115	0.0674	0.139
936	0.121	0.361	0.115	0.0672	0.14
936	0.122	0.361	0.115	0.0669	0.142
937	0.122	0.361	0.115	0.0666	0.143
937	0.123	0.361	0.114	0.0663	0.144
938	0.123	0.36	0.113	0.066	0.144
938	0.123	0.36	0.113	0.0656	0.145
939	0.123	0.36	0.112	0.0653	0.145
939	0.124	0.36	0.111	0.065	0.146
940	0.124	0.361	0.11	0.0647	0.147
940	0.124	0.361	0.109	0.0644	0.147
941	0.125	0.361	0.108	0.0642	0.148
941	0.125	0.362	0.107	0.0641	0.149
942	0.126	0.363	0.106	0.064	0.15
942	0.126	0.363	0.105	0.0639	0.151
943	0.127	0.364	0.104	0.0639	0.153
943	0.127	0.365	0.103	0.064	0.154
944	0.128	0.366	0.103	0.064	0.155
944	0.129	0.367	0.102	0.0641	0.157
944	0.129	0.367	0.101	0.0642	0.158
945	0.13	0.368	0.101	0.0644	0.159
945	0.131	0.369	0.101	0.0645	0.16
946	0.131	0.37	0.1	0.0646	0.16
946	0.132	0.37	0.0999	0.0647	0.16
947	0.133	0.371	0.0997	0.0648	0.16
947	0.133	0.371	0.0995	0.0648	0.159
948	0.134	0.372	0.0994	0.0649	0.158
948	0.134	0.372	0.0993	0.065	0.157
949	0.135	0.373	0.0991	0.065	0.156
949	0.136	0.373	0.099	0.065	0.154
950	0.136	0.374	0.099	0.0651	0.152
950	0.137	0.375	0.0989	0.0652	0.151
951	0.137	0.375	0.0989	0.0653	0.149
951	0.138	0.376	0.0989	0.0655	0.147
952	0.139	0.377	0.099	0.0657	0.145
952	0.139	0.378	0.0991	0.0659	0.143
953	0.14	0.379	0.0992	0.0662	0.141
953	0.141	0.38	0.0994	0.0666	0.14
954	0.142	0.382	0.0996	0.0671	0.138
954	0.143	0.383	0.0999	0.0676	0.137
955	0.144	0.384	0.1	0.0681	0.136
955	0.146	0.386	0.101	0.0687	0.135
956	0.147	0.387	0.101	0.0693	0.134
956	0.148	0.388	0.101	0.0699	0.134
957	0.149	0.389	0.102	0.0705	0.133
957	0.151	0.39	0.102	0.0711	0.132
957	0.152	0.391	0.103	0.0717	0.131
958	0.153	0.392	0.103	0.0722	0.13
958	0.155	0.393	0.103	0.0726	0.129
959	0.156	0.394	0.104	0.0731	0.128
959	0.158	0.395	0.104	0.0735	0.127
960	0.159	0.395	0.105	0.0739	0.126
960	0.161	0.396	0.105	0.0743	0.125
961	0.162	0.396	0.105	0.0747	0.124
961	0.164	0.397	0.106	0.0751	0.123
962	0.166	0.398	0.106	0.0755	0.122
962	0.168	0.398	0.107	0.076	0.122
963	0.17	0.399	0.107	0.0765	0.121
963	0.172	0.4	0.108	0.0771	0.121
964	0.175	0.4	0.108	0.0776	0.121
964	0.178	0.401	0.109	0.0782	0.121
965	0.181	0.401	0.11	0.0788	0.121
965	0.184	0.402	0.111	0.0795	0.122
966	0.188	0.403	0.111	0.0801	0.123
966	0.192	0.403	0.112	0.0808	0.123
967	0.196	0.404	0.113	0.0815	0.124
967	0.2	0.404	0.114	0.0821	0.125
968	0.205	0.405	0.115	0.0828	0.126
968	0.209	0.405	0.116	0.0833	0.127
969	0.214	0.406	0.117	0.0839	0.128
969	0.22	0.406	0.118	0.0844	0.128
970	0.225	0.406	0.118	0.0848	0.129
970	0.23	0.407	0.119	0.0852	0.129
971	0.236	0.407	0.12	0.0855	0.129
971	0.241	0.407	0.121	0.0858	0.129
971	0.247	0.407	0.122	0.0861	0.129
972	0.253	0.407	0.123	0.0863	0.129
972	0.259	0.407	0.123	0.0865	0.129
973	0.264	0.407	0.124	0.0866	0.129
973	0.27	0.408	0.125	0.0868	0.129
974	0.276	0.408	0.126	0.087	0.13
974	0.281	0.409	0.127	0.0872	0.13
975	0.287	0.409	0.128	0.0874	0.131
975	0.292	0.41	0.129	0.0877	0.133
976	0.297	0.411	0.13	0.0879	0.134
976	0.302	0.412	0.131	0.0882	0.135
977	0.307	0.413	0.132	0.0885	0.137
977	0.311	0.414	0.133	0.0888	0.139
978	0.315	0.415	0.135	0.0891	0.14
978	0.319	0.416	0.136	0.0894	0.142
979	0.323	0.417	0.137	0.0896	0.144
979	0.327	0.418	0.139	0.0898	0.146
980	0.33	0.419	0.14	0.09	0.147
980	0.333	0.42	0.141	0.0901	0.149
981	0.335	0.421	0.143	0.0901	0.15
981	0.337	0.422	0.144	0.0901	0.151
982	0.339	0.422	0.145	0.0901	0.152
982	0.341	0.423	0.146	0.09	0.153
983	0.342	0.424	0.147	0.09	0.154
983	0.343	0.425	0.148	0.0899	0.155
984	0.343	0.426	0.149	0.0899	0.156
984	0.343	0.427	0.151	0.09	0.156
984	0.342	0.428	0.152	0.0901	0.157
985	0.341	0.43	0.153	0.0903	0.158
985	0.339	0.431	0.155	0.0906	0.159
986	0.337	0.433	0.156	0.091	0.161
986	0.334	0.435	0.157	0.0914	0.162
987	0.331	0.437	0.159	0.0918	0.164
987	0.326	0.439	0.161	0.0924	0.166
988	0.322	0.441	0.162	0.093	0.168
988	0.317	0.443	0.164	0.0936	0.17
989	0.311	0.445	0.166	0.0942	0.173
989	0.306	0.447	0.167	0.0948	0.175
990	0.301	0.45	0.169	0.0955	0.177
990	0.296	0.452	0.171	0.0961	0.18
991	0.291	0.454	0.173	0.0968	0.182
991	0.286	0.456	0.174	0.0974	0.184
992	0.283	0.459	0.176	0.098	0.186
992	0.279	0.461	0.178	0.0986	0.188
993	0.277	0.463	0.179	0.0991	0.19
993	0.274	0.466	0.181	0.0997	0.192
994	0.273	0.468	0.183	0.1	0.194
994	0.271	0.47	0.184	0.101	0.196
995	0.27	0.473	0.186	0.101	0.197
995	0.27	0.475	0.188	0.102	0.199
996	0.27	0.478	0.19	0.102	0.201
996	0.269	0.48	0.191	0.103	0.204
997	0.27	0.483	0.193	0.104	0.206
997	0.27	0.485	0.195	0.104	0.209
998	0.271	0.488	0.197	0.105	0.211
998	0.272	0.49	0.199	0.106	0.214
998	0.274	0.493	0.201	0.106	0.218
999	0.276	0.496	0.203	0.107	0.221
999	0.278	0.499	0.205	0.108	0.225
1000	0.282	0.502	0.207	0.109	0.228
1000	0.285	0.505	0.209	0.109	0.232
1000	0.29	0.507	0.211	0.11	0.236
1000	0.294	0.51	0.213	0.111	0.239
1000	0.3	0.513	0.216	0.112	0.243
1000	0.305	0.516	0.218	0.113	0.247
1000	0.311	0.519	0.22	0.113	0.251
1000	0.316	0.521	0.222	0.114	0.254
1000	0.321	0.524	0.224	0.115	0.258
1000	0.326	0.526	0.226	0.115	0.262
1000	0.331	0.529	0.228	0.116	0.265
1010	0.335	0.531	0.23	0.117	0.269
1010	0.338	0.534	0.231	0.117	0.273
1010	0.341	0.536	0.233	0.118	0.277
1010	0.344	0.539	0.235	0.119	0.281
1010	0.345	0.542	0.237	0.119	0.285
1010	0.347	0.545	0.238	0.12	0.29
1010	0.348	0.548	0.24	0.121	0.295
1010	0.349	0.551	0.242	0.122	0.3
1010	0.35	0.554	0.243	0.123	0.305
1010	0.351	0.558	0.245	0.124	0.311
1010	0.352	0.561	0.247	0.125	0.316
1010	0.353	0.565	0.248	0.126	0.322
1010	0.354	0.568	0.25	0.127	0.328
1010	0.355	0.572	0.251	0.128	0.335
1010	0.357	0.575	0.252	0.129	0.341
1010	0.359	0.579	0.253	0.131	0.347
1010	0.361	0.582	0.254	0.132	0.353
1010	0.363	0.585	0.255	0.133	0.359
1010	0.366	0.589	0.256	0.134	0.365
1010	0.368	0.592	0.256	0.135	0.37
1010	0.371	0.596	0.256	0.136	0.375
1020	0.374	0.599	0.256	0.137	0.38
1020	0.378	0.602	0.256	0.138	0.385
1020	0.381	0.606	0.256	0.139	0.389
1020	0.385	0.609	0.256	0.14	0.394
1020	0.389	0.612	0.255	0.141	0.397
1020	0.393	0.616	0.254	0.142	0.401
1020	0.397	0.619	0.254	0.143	0.404
1020	0.401	0.623	0.253	0.144	0.407
1020	0.406	0.627	0.252	0.145	0.41
1020	0.41	0.63	0.25	0.146	0.412
1020	0.415	0.634	0.249	0.147	0.414
1020	0.42	0.638	0.248	0.149	0.416
1020	0.425	0.642	0.247	0.15	0.417
1020	0.43	0.646	0.245	0.151	0.418
1020	0.435	0.649	0.244	0.152	0.419
1020	0.44	0.653	0.243	0.154	0.419
1020	0.445	0.657	0.241	0.155	0.419
1020	0.45	0.661	0.239	0.156	0.419
1020	0.455	0.664	0.238	0.157	0.418
1020	0.46	0.667	0.236	0.159	0.417
1020	0.465	0.67	0.234	0.16	0.416
1030	0.47	0.673	0.232	0.161	0.415
1030	0.476	0.675	0.231	0.162	0.413
1030	0.481	0.677	0.229	0.162	0.411
1030	0.487	0.678	0.227	0.163	0.409
1030	0.493	0.68	0.225	0.164	0.406
1030	0.498	0.68	0.223	0.164	0.404
1030	0.504	0.681	0.221	0.164	0.402
1030	0.511	0.681	0.219	0.165	0.399
1030	0.517	0.68	0.218	0.165	0.397
1030	0.523	0.68	0.216	0.165	0.395
1030	0.53	0.679	0.215	0.165	0.393
1030	0.536	0.677	0.213	0.165	0.391
1030	0.543	0.675	0.212	0.164	0.39
1030	0.55	0.673	0.211	0.164	0.388
1030	0.558	0.671	0.21	0.164	0.387
1030	0.565	0.668	0.209	0.163	0.386
1030	0.573	0.665	0.209	0.163	0.385
1030	0.581	0.662	0.208	0.162	0.385
1030	0.589	0.658	0.208	0.161	0.384
1030	0.598	0.654	0.207	0.161	0.384
1040	0.607	0.65	0.207	0.16	0.384
1040	0.616	0.646	0.208	0.159	0.384
1040	0.625	0.642	0.208	0.158	0.384
1040	0.634	0.637	0.208	0.157	0.384
1040	0.643	0.633	0.209	0.156	0.384
1040	0.652	0.629	0.209	0.155	0.384
1040	0.66	0.625	0.21	0.154	0.384
1040	0.667	0.621	0.211	0.154	0.384
1040	0.674	0.617	0.213	0.153	0.385
1040	0.681	0.613	0.214	0.152	0.385
1040	0.687	0.61	0.216	0.151	0.385
1040	0.693	0.607	0.218	0.15	0.386
1040	0.698	0.604	0.22	0.15	0.386
1040	0.703	0.601	0.222	0.149	0.387
1040	0.708	0.599	0.225	0.149	0.388
1040	0.712	0.597	0.228	0.149	0.389
1040	0.715	0.595	0.231	0.148	0.39
1040	0.717	0.594	0.234	0.148	0.391
1040	0.719	0.592	0.238	0.148	0.392
1040	0.719	0.591	0.242	0.149	0.394
1040	0.719	0.59	0.246	0.149	0.395
1050	0.718	0.59	0.251	0.149	0.396
1050	0.716	0.589	0.256	0.149	0.396
1050	0.714	0.588	0.261	0.15	0.397
1050	0.713	0.587	0.267	0.15	0.397
1050	0.711	0.586	0.273	0.15	0.398
1050	0.711	0.585	0.279	0.15	0.398
1050	0.711	0.584	0.285	0.151	0.398
1050	0.712	0.583	0.291	0.151	0.398
1050	0.715	0.582	0.297	0.151	0.398
1050	0.718	0.58	0.302	0.152	0.398
1050	0.723	0.579	0.308	0.152	0.398
1050	0.729	0.577	0.313	0.152	0.398
1050	0.736	0.575	0.317	0.153	0.398
1050	0.743	0.573	0.32	0.153	0.398
1050	0.751	0.571	0.322	0.154	0.399
1050	0.76	0.57	0.323	0.154	0.399
1050	0.769	0.568	0.323	0.154	0.399
1050	0.779	0.566	0.321	0.155	0.4
1050	0.789	0.564	0.318	0.156	0.4
1050	0.799	0.563	0.314	0.156	0.401
1050	0.81	0.561	0.308	0.157	0.401
1060	0.82	0.56	0.302	0.158	0.402
1060	0.831	0.559	0.295	0.158	0.403
1060	0.842	0.558	0.287	0.159	0.404
1060	0.853	0.557	0.278	0.16	0.405
1060	0.864	0.556	0.27	0.161	0.406
1060	0.875	0.556	0.261	0.162	0.407
1060	0.886	0.555	0.253	0.163	0.408
1060	0.897	0.555	0.245	0.163	0.409
1060	0.907	0.555	0.238	0.164	0.411
1060	0.917	0.555	0.231	0.165	0.412
1060	0.927	0.555	0.225	0.166	0.414
1060	0.936	0.555	0.219	0.166	0.416
1060	0.945	0.555	0.215	0.167	0.417
1060	0.954	0.555	0.211	0.167	0.419
1060	0.961	0.555	0.208	0.168	0.421
1060	0.969	0.556	0.205	0.168	0.422
1060	0.976	0.556	0.204	0.168	0.424
1060	0.982	0.557	0.203	0.169	0.425
1060	0.987	0.557	0.203	0.169	0.427
1060	0.991	0.558	0.203	0.169	0.428
1070	0.995	0.559	0.204	0.169	0.429
1070	0.998	0.56	0.206	0.17	0.431
1070	0.999	0.562	0.208	0.17	0.432
1070	1	0.563	0.211	0.171	0.434
1070	1	0.564	0.214	0.171	0.435
1070	0.998	0.566	0.218	0.172	0.437
1070	0.996	0.567	0.223	0.172	0.438
1070	0.992	0.569	0.228	0.173	0.44
1070	0.987	0.571	0.234	0.174	0.442
1070	0.981	0.572	0.24	0.175	0.444
1070	0.974	0.574	0.247	0.176	0.446
1070	0.966	0.576	0.254	0.177	0.448
1070	0.957	0.577	0.262	0.178	0.45
1070	0.947	0.579	0.27	0.18	0.451
1070	0.937	0.58	0.279	0.181	0.453
1070	0.926	0.581	0.288	0.182	0.455
1070	0.914	0.582	0.297	0.184	0.457
1070	0.902	0.583	0.305	0.185	0.459
1070	0.889	0.584	0.313	0.187	0.46
1070	0.876	0.585	0.319	0.188	0.462
1070	0.863	0.586	0.324	0.19	0.463
1080	0.85	0.586	0.328	0.192	0.465
1080	0.836	0.587	0.33	0.193	0.466
1080	0.822	0.587	0.331	0.195	0.468
1080	0.808	0.588	0.33	0.197	0.469
1080	0.794	0.588	0.328	0.198	0.471
1080	0.779	0.588	0.325	0.2	0.472
1080	0.765	0.589	0.322	0.202	0.474
1080	0.749	0.589	0.319	0.203	0.476
1080	0.734	0.589	0.315	0.204	0.477
1080	0.718	0.589	0.313	0.205	0.479
1080	0.702	0.589	0.311	0.206	0.481
1080	0.686	0.588	0.31	0.207	0.483
1080	0.669	0.588	0.31	0.208	0.485
1080	0.653	0.587	0.31	0.208	0.487
1080	0.637	0.586	0.312	0.208	0.489
1080	0.621	0.585	0.314	0.207	0.49
1080	0.605	0.584	0.317	0.207	0.492
1080	0.589	0.583	0.32	0.206	0.493
1080	0.574	0.582	0.324	0.205	0.494
1080	0.559	0.581	0.328	0.204	0.495
1080	0.545	0.579	0.333	0.203	0.496
1090	0.531	0.578	0.338	0.201	0.497
1090	0.517	0.577	0.343	0.2	0.498
1090	0.504	0.576	0.349	0.198	0.498
1090	0.492	0.575	0.355	0.196	0.499
1090	0.48	0.574	0.361	0.195	0.499
1090	0.469	0.572	0.367	0.193	0.499
1090	0.458	0.571	0.374	0.191	0.498
1090	0.448	0.57	0.381	0.19	0.498
1090	0.438	0.569	0.388	0.188	0.498
1090	0.43	0.568	0.395	0.187	0.497
1090	0.421	0.567	0.403	0.185	0.496
1090	0.414	0.566	0.411	0.184	0.496
1090	0.407	0.565	0.418	0.183	0.495
1090	0.401	0.565	0.426	0.182	0.494
1090	0.396	0.564	0.434	0.182	0.493
1090	0.391	0.564	0.442	0.181	0.492
1090	0.386	0.563	0.45	0.18	0.491
1090	0.383	0.563	0.458	0.18	0.489
1090	0.379	0.562	0.466	0.179	0.488
1090	0.376	0.562	0.474	0.179	0.486
1090	0.374	0.561	0.483	0.178	0.484
1100	0.372	0.561	0.491	0.178	0.481
1100	0.37	0.561	0.499	0.177	0.478
1100	0.369	0.561	0.508	0.177	0.476
1100	0.368	0.56	0.516	0.177	0.472
1100	0.367	0.56	0.524	0.176	0.469
1100	0.366	0.56	0.533	0.176	0.465
1100	0.366	0.56	0.541	0.176	0.461
1100	0.366	0.56	0.55	0.176	0.457
1100	0.366	0.561	0.558	0.176	0.453
1100	0.366	0.561	0.567	0.175	0.448
1100	0.367	0.562	0.575	0.175	0.443
1100	0.367	0.563	0.583	0.175	0.439
1100	0.368	0.564	0.59	0.175	0.434
1100	0.369	0.566	0.597	0.175	0.429
1100	0.37	0.567	0.604	0.175	0.424
1100	0.371	0.569	0.61	0.175	0.419
1100	0.372	0.571	0.615	0.174	0.414
1100	0.373	0.572	0.62	0.174	0.409
1100	0.375	0.574	0.623	0.174	0.404
1100	0.376	0.576	0.626	0.174	0.399
1110	0.378	0.578	0.627	0.174	0.394
1110	0.379	0.58	0.628	0.173	0.389
1110	0.381	0.583	0.627	0.173	0.384
1110	0.383	0.585	0.625	0.173	0.379
1110	0.385	0.587	0.622	0.172	0.374
1110	0.387	0.59	0.617	0.172	0.369
1110	0.389	0.593	0.612	0.172	0.365
1110	0.391	0.596	0.605	0.171	0.36
1110	0.393	0.599	0.597	0.171	0.356
1110	0.395	0.602	0.588	0.17	0.352
1110	0.398	0.605	0.578	0.17	0.348
1110	0.4	0.608	0.568	0.17	0.344
1110	0.403	0.612	0.557	0.169	0.341
1110	0.405	0.616	0.546	0.169	0.338
1110	0.408	0.62	0.534	0.169	0.335
1110	0.412	0.624	0.522	0.169	0.333
1110	0.415	0.629	0.51	0.169	0.33
1110	0.418	0.633	0.497	0.169	0.328
1110	0.422	0.638	0.485	0.169	0.327
1110	0.426	0.643	0.473	0.169	0.325
1110	0.429	0.648	0.461	0.169	0.324
1120	0.433	0.653	0.449	0.169	0.323
1120	0.438	0.658	0.437	0.169	0.322
1120	0.442	0.663	0.426	0.169	0.321
1120	0.446	0.668	0.414	0.169	0.32
1120	0.451	0.673	0.403	0.169	0.319
1120	0.455	0.678	0.391	0.169	0.318
1120	0.46	0.683	0.38	0.169	0.317
1120	0.465	0.687	0.369	0.169	0.316
1120	0.471	0.692	0.359	0.169	0.315
1120	0.476	0.696	0.348	0.169	0.314
1120	0.482	0.701	0.338	0.169	0.313
1120	0.487	0.705	0.328	0.169	0.312
1120	0.494	0.709	0.318	0.169	0.312
1120	0.5	0.712	0.308	0.169	0.311
1120	0.506	0.716	0.299	0.169	0.311
1120	0.513	0.719	0.289	0.169	0.31
1120	0.52	0.722	0.28	0.169	0.31
1120	0.528	0.724	0.272	0.169	0.31
1120	0.535	0.727	0.263	0.17	0.31
1120	0.543	0.728	0.255	0.17	0.31
1120	0.551	0.73	0.247	0.17	0.31
1130	0.56	0.731	0.239	0.171	0.31
1130	0.569	0.731	0.232	0.171	0.31
1130	0.577	0.731	0.224	0.172	0.31
1130	0.587	0.731	0.217	0.172	0.31
1130	0.596	0.73	0.211	0.172	0.31
1130	0.606	0.729	0.204	0.173	0.31
1130	0.616	0.727	0.198	0.173	0.31
1130	0.626	0.726	0.192	0.173	0.31
1130	0.637	0.724	0.187	0.173	0.31
1130	0.647	0.722	0.181	0.174	0.309
1130	0.659	0.719	0.176	0.174	0.309
1130	0.67	0.717	0.171	0.174	0.309
1130	0.682	0.714	0.167	0.174	0.308
1130	0.694	0.712	0.163	0.175	0.308
1130	0.706	0.709	0.159	0.175	0.308
1130	0.719	0.707	0.155	0.175	0.307
1130	0.731	0.705	0.151	0.175	0.307
1130	0.745	0.702	0.148	0.176	0.307
1130	0.758	0.7	0.145	0.176	0.308
1130	0.771	0.698	0.142	0.177	0.308
1130	0.785	0.697	0.14	0.178	0.309
1140	0.799	0.695	0.137	0.178	0.31
1140	0.812	0.694	0.135	0.179	0.311
1140	0.825	0.693	0.133	0.18	0.312
1140	0.839	0.692	0.131	0.181	0.314
1140	0.851	0.69	0.129	0.182	0.315
1140	0.864	0.689	0.127	0.183	0.317
1140	0.876	0.688	0.126	0.183	0.319
1140	0.887	0.687	0.124	0.184	0.32
1140	0.897	0.686	0.123	0.185	0.321
1140	0.908	0.685	0.121	0.186	0.322
1140	0.917	0.684	0.12	0.187	0.323
1140	0.926	0.682	0.119	0.187	0.323
1140	0.934	0.681	0.117	0.188	0.322
1140	0.942	0.68	0.116	0.189	0.32
1140	0.95	0.679	0.115	0.19	0.318
1140	0.956	0.678	0.114	0.191	0.315
1140	0.963	0.677	0.113	0.192	0.31
1140	0.969	0.676	0.112	0.193	0.305
1140	0.973	0.675	0.112	0.194	0.299
1140	0.978	0.674	0.111	0.195	0.292
1150	0.981	0.673	0.111	0.196	0.285
1150	0.983	0.673	0.11	0.198	0.276
1150	0.984	0.672	0.11	0.199	0.267
1150	0.983	0.672	0.11	0.2	0.258
1150	0.981	0.671	0.11	0.202	0.248
1150	0.978	0.671	0.11	0.203	0.238
1150	0.974	0.671	0.11	0.205	0.227
1150	0.969	0.67	0.11	0.206	0.217
1150	0.962	0.67	0.111	0.208	0.206
1150	0.955	0.669	0.111	0.209	0.196
1150	0.946	0.668	0.112	0.211	0.186
1150	0.937	0.667	0.113	0.212	0.176
1150	0.928	0.665	0.114	0.214	0.167
1150	0.918	0.664	0.115	0.215	0.158
1150	0.907	0.662	0.116	0.216	0.149
1150	0.896	0.659	0.118	0.218	0.141
1150	0.886	0.657	0.12	0.219	0.134
1150	0.875	0.654	0.122	0.22	0.128
1150	0.864	0.651	0.124	0.221	0.122
1150	0.853	0.648	0.126	0.222	0.117
1150	0.842	0.645	0.129	0.223	0.112
1160	0.831	0.642	0.132	0.225	0.108
1160	0.821	0.638	0.135	0.226	0.105
1160	0.81	0.635	0.139	0.227	0.102
1160	0.799	0.631	0.142	0.228	0.1
1160	0.789	0.627	0.147	0.229	0.0986
1160	0.778	0.624	0.151	0.23	0.0974
1160	0.767	0.62	0.156	0.231	0.0964
1160	0.756	0.616	0.162	0.232	0.0958
1160	0.745	0.612	0.168	0.233	0.0955
1160	0.734	0.608	0.174	0.233	0.0954
1160	0.723	0.603	0.181	0.234	0.0955
1160	0.711	0.599	0.188	0.234	0.0957
1160	0.7	0.595	0.196	0.235	0.0961
1160	0.689	0.591	0.205	0.235	0.0965
1160	0.678	0.586	0.214	0.235	0.0969
1160	0.666	0.582	0.224	0.235	0.0974
1160	0.655	0.578	0.234	0.235	0.0979
1160	0.643	0.574	0.245	0.235	0.0985
1160	0.631	0.57	0.257	0.235	0.099
1160	0.619	0.566	0.27	0.234	0.0995
1160	0.607	0.563	0.283	0.234	0.1
1170	0.594	0.559	0.296	0.233	0.101
1170	0.581	0.556	0.31	0.233	0.102
1170	0.567	0.553	0.323	0.232	0.102
1170	0.553	0.55	0.336	0.231	0.103
1170	0.539	0.548	0.348	0.231	0.104
1170	0.524	0.546	0.357	0.23	0.105
1170	0.51	0.544	0.365	0.23	0.106
1170	0.496	0.542	0.37	0.23	0.108
1170	0.482	0.54	0.372	0.229	0.109
1170	0.469	0.539	0.37	0.229	0.11
1170	0.456	0.538	0.365	0.229	0.111
1170	0.443	0.536	0.358	0.229	0.113
1170	0.432	0.535	0.347	0.229	0.114
1170	0.421	0.534	0.335	0.228	0.115
1170	0.41	0.534	0.321	0.228	0.116
1170	0.4	0.533	0.307	0.228	0.117
1170	0.391	0.532	0.293	0.228	0.118
1170	0.382	0.531	0.279	0.228	0.118
1170	0.373	0.531	0.267	0.228	0.119
1170	0.365	0.531	0.255	0.228	0.12
1170	0.357	0.53	0.246	0.228	0.12
1180	0.349	0.53	0.238	0.228	0.121
1180	0.342	0.53	0.231	0.228	0.122
1180	0.334	0.53	0.227	0.229	0.122
1180	0.327	0.531	0.223	0.229	0.123
1180	0.32	0.531	0.221	0.229	0.124
1180	0.313	0.532	0.22	0.23	0.125
1180	0.307	0.533	0.22	0.231	0.126
1180	0.301	0.534	0.221	0.231	0.127
1180	0.295	0.535	0.223	0.232	0.128
1180	0.289	0.537	0.226	0.233	0.13
1180	0.284	0.539	0.229	0.234	0.131
1180	0.279	0.541	0.232	0.235	0.132
1180	0.274	0.543	0.237	0.237	0.133
1180	0.269	0.545	0.241	0.238	0.135
1180	0.265	0.548	0.246	0.239	0.136
1180	0.262	0.55	0.252	0.241	0.137
1180	0.258	0.553	0.257	0.242	0.138
1180	0.255	0.555	0.264	0.244	0.14
1180	0.252	0.558	0.27	0.245	0.141
1180	0.25	0.561	0.277	0.247	0.141
1190	0.247	0.563	0.284	0.248	0.142
1190	0.245	0.566	0.291	0.25	0.143
1190	0.243	0.569	0.299	0.251	0.144
1190	0.241	0.572	0.307	0.252	0.145
1190	0.239	0.574	0.315	0.254	0.145
1190	0.237	0.577	0.324	0.255	0.146
1190	0.235	0.58	0.333	0.257	0.147
1190	0.234	0.583	0.342	0.258	0.148
1190	0.232	0.586	0.351	0.26	0.149
1190	0.231	0.589	0.361	0.261	0.151
1190	0.229	0.592	0.371	0.263	0.152
1190	0.228	0.595	0.382	0.265	0.154
1190	0.227	0.598	0.393	0.266	0.155
1190	0.225	0.601	0.404	0.268	0.157
1190	0.224	0.605	0.415	0.27	0.159
1190	0.223	0.608	0.427	0.271	0.161
1190	0.222	0.611	0.438	0.273	0.163
1190	0.221	0.614	0.45	0.275	0.165
1190	0.219	0.617	0.462	0.276	0.166
1190	0.218	0.621	0.474	0.278	0.168
1190	0.217	0.624	0.486	0.279	0.17
1200	0.216	0.627	0.497	0.28	0.172
1200	0.215	0.63	0.509	0.282	0.173
1200	0.214	0.633	0.52	0.283	0.175
1200	0.213	0.636	0.53	0.284	0.176
1200	0.212	0.639	0.541	0.285	0.178
1200	0.211	0.642	0.551	0.285	0.179
1200	0.21	0.645	0.56	0.286	0.181
1200	0.209	0.648	0.569	0.286	0.183
1200	0.208	0.651	0.578	0.287	0.185
1200	0.207	0.654	0.587	0.287	0.186
1200	0.207	0.658	0.595	0.288	0.189
1200	0.206	0.661	0.603	0.288	0.191
1200	0.205	0.664	0.611	0.288	0.193
1200	0.204	0.667	0.619	0.288	0.195
1200	0.204	0.671	0.626	0.288	0.198
1200	0.203	0.674	0.634	0.288	0.201
1200	0.202	0.677	0.642	0.288	0.203
1200	0.202	0.681	0.649	0.288	0.206
1200	0.201	0.684	0.656	0.288	0.209
1200	0.2	0.687	0.662	0.288	0.212
1200	0.2	0.69	0.668	0.288	0.215
1210	0.199	0.693	0.674	0.288	0.218
1210	0.199	0.696	0.678	0.288	0.221
1210	0.198	0.698	0.682	0.288	0.224
1210	0.198	0.7	0.685	0.287	0.227
1210	0.197	0.703	0.686	0.287	0.23
1210	0.197	0.705	0.687	0.287	0.233
1210	0.196	0.707	0.686	0.287	0.236
1210	0.196	0.709	0.684	0.287	0.239
1210	0.195	0.711	0.682	0.288	0.243
1210	0.195	0.712	0.677	0.288	0.246
1210	0.194	0.714	0.672	0.288	0.25
1210	0.194	0.715	0.666	0.289	0.253
1210	0.194	0.717	0.659	0.289	0.257
1210	0.193	0.718	0.651	0.29	0.261
1210	0.193	0.719	0.642	0.291	0.266
1210	0.193	0.72	0.632	0.292	0.27
1210	0.192	0.721	0.621	0.293	0.275
1210	0.192	0.722	0.609	0.294	0.28
1210	0.192	0.723	0.596	0.296	0.285
1210	0.192	0.724	0.583	0.298	0.29
1210	0.192	0.725	0.569	0.299	0.295
1220	0.192	0.726	0.555	0.301	0.301
1220	0.192	0.726	0.541	0.303	0.307
1220	0.192	0.726	0.526	0.306	0.312
1220	0.193	0.727	0.51	0.308	0.318
1220	0.193	0.727	0.495	0.31	0.324
1220	0.194	0.727	0.48	0.312	0.33
1220	0.194	0.727	0.465	0.315	0.336
1220	0.195	0.726	0.451	0.317	0.343
1220	0.195	0.726	0.437	0.32	0.349
1220	0.196	0.725	0.423	0.322	0.355
1220	0.197	0.725	0.411	0.324	0.362
1220	0.198	0.724	0.398	0.327	0.369
1220	0.199	0.723	0.387	0.329	0.375
1220	0.201	0.722	0.376	0.332	0.382
1220	0.202	0.721	0.367	0.334	0.39
1220	0.204	0.72	0.358	0.336	0.397
1220	0.207	0.719	0.35	0.339	0.404
1220	0.209	0.718	0.343	0.341	0.412
1220	0.212	0.717	0.337	0.344	0.419
1220	0.215	0.716	0.332	0.346	0.427
1230	0.219	0.715	0.327	0.348	0.435
1230	0.223	0.714	0.324	0.351	0.443
1230	0.226	0.713	0.322	0.353	0.451
1230	0.23	0.712	0.321	0.355	0.458
1230	0.234	0.711	0.321	0.358	0.466
1230	0.238	0.71	0.322	0.36	0.473
1230	0.241	0.709	0.324	0.362	0.481
1230	0.243	0.708	0.327	0.364	0.488
1230	0.244	0.707	0.331	0.365	0.495
1230	0.245	0.706	0.334	0.367	0.501
1230	0.244	0.705	0.339	0.369	0.508
1230	0.243	0.703	0.343	0.37	0.514
1230	0.241	0.702	0.347	0.372	0.519
1230	0.238	0.701	0.351	0.373	0.525
1230	0.234	0.7	0.354	0.374	0.53
1230	0.23	0.699	0.356	0.375	0.534
1230	0.226	0.699	0.356	0.377	0.539
1230	0.221	0.698	0.356	0.378	0.543
1230	0.217	0.698	0.354	0.379	0.546
1230	0.213	0.697	0.35	0.38	0.55
1230	0.209	0.697	0.345	0.381	0.553
1240	0.205	0.697	0.339	0.382	0.556
1240	0.202	0.697	0.331	0.383	0.559
1240	0.199	0.697	0.322	0.384	0.562
1240	0.196	0.698	0.312	0.385	0.564
1240	0.193	0.698	0.302	0.385	0.567
1240	0.191	0.699	0.292	0.386	0.569
1240	0.189	0.699	0.282	0.387	0.57
1240	0.187	0.7	0.272	0.388	0.572
1240	0.185	0.701	0.263	0.388	0.573
1240	0.183	0.702	0.254	0.389	0.574
1240	0.181	0.702	0.246	0.389	0.574
1240	0.18	0.704	0.239	0.389	0.575
1240	0.179	0.705	0.234	0.389	0.575
1240	0.178	0.706	0.229	0.389	0.575
1240	0.177	0.707	0.226	0.389	0.574
1240	0.176	0.709	0.223	0.389	0.573
1240	0.176	0.71	0.222	0.389	0.573
1240	0.176	0.712	0.222	0.388	0.572
1240	0.175	0.713	0.223	0.388	0.571
1240	0.175	0.715	0.225	0.388	0.57
1240	0.175	0.717	0.228	0.387	0.569
1250	0.174	0.719	0.232	0.387	0.568
1250	0.174	0.721	0.237	0.386	0.566
1250	0.173	0.723	0.242	0.386	0.565
1250	0.172	0.725	0.249	0.385	0.564
1250	0.172	0.727	0.256	0.384	0.563
1250	0.171	0.729	0.263	0.384	0.561
1250	0.17	0.732	0.271	0.383	0.56
1250	0.169	0.734	0.28	0.383	0.559
1250	0.168	0.737	0.288	0.382	0.557
1250	0.167	0.739	0.297	0.381	0.556
1250	0.166	0.742	0.305	0.381	0.554
1250	0.166	0.744	0.314	0.38	0.553
1250	0.165	0.747	0.321	0.379	0.551
1250	0.165	0.749	0.329	0.379	0.55
1250	0.164	0.752	0.335	0.378	0.548
1250	0.164	0.754	0.34	0.377	0.546
1250	0.164	0.756	0.345	0.376	0.544
1250	0.164	0.758	0.348	0.376	0.543
1250	0.164	0.76	0.35	0.375	0.541
1250	0.165	0.763	0.351	0.374	0.539
1250	0.166	0.765	0.35	0.374	0.537
1260	0.167	0.767	0.348	0.373	0.535
1260	0.168	0.769	0.345	0.372	0.533
1260	0.169	0.771	0.341	0.372	0.531
1260	0.171	0.772	0.335	0.371	0.529
1260	0.173	0.774	0.329	0.371	0.527
1260	0.176	0.776	0.321	0.371	0.525
1260	0.179	0.777	0.313	0.37	0.524
1260	0.182	0.778	0.305	0.37	0.522
1260	0.186	0.78	0.296	0.369	0.52
1260	0.191	0.78	0.287	0.369	0.518
1260	0.196	0.781	0.277	0.369	0.516
1260	0.202	0.782	0.267	0.369	0.514
1260	0.208	0.782	0.258	0.368	0.512
1260	0.215	0.782	0.248	0.368	0.51
1260	0.222	0.782	0.239	0.368	0.507
1260	0.23	0.782	0.23	0.368	0.505
1260	0.238	0.781	0.222	0.367	0.502
1260	0.246	0.78	0.213	0.367	0.499
1260	0.254	0.78	0.206	0.367	0.496
1260	0.261	0.779	0.199	0.367	0.493
1270	0.269	0.777	0.192	0.366	0.49
1270	0.276	0.776	0.186	0.366	0.487
1270	0.283	0.775	0.18	0.366	0.483
1270	0.289	0.773	0.175	0.366	0.48
1270	0.294	0.771	0.17	0.365	0.476
1270	0.299	0.769	0.166	0.365	0.473
1270	0.302	0.768	0.163	0.365	0.469
1270	0.304	0.766	0.16	0.365	0.465
1270	0.305	0.764	0.157	0.365	0.461
1270	0.305	0.762	0.155	0.364	0.457
1270	0.303	0.76	0.153	0.364	0.453
1270	0.3	0.758	0.151	0.364	0.449
1270	0.295	0.755	0.15	0.364	0.445
1270	0.289	0.753	0.15	0.364	0.441
1270	0.282	0.751	0.15	0.364	0.437
1270	0.275	0.749	0.15	0.364	0.433
1270	0.266	0.746	0.151	0.364	0.428
1270	0.257	0.744	0.152	0.364	0.424
1270	0.248	0.741	0.153	0.364	0.419
1270	0.239	0.738	0.155	0.364	0.415
1270	0.231	0.735	0.157	0.364	0.41
1280	0.222	0.732	0.16	0.364	0.405
1280	0.214	0.729	0.163	0.364	0.4
1280	0.206	0.726	0.167	0.364	0.395
1280	0.199	0.723	0.171	0.363	0.39
1280	0.192	0.72	0.176	0.363	0.385
1280	0.185	0.716	0.181	0.363	0.38
1280	0.179	0.713	0.186	0.362	0.375
1280	0.173	0.71	0.193	0.362	0.37
1280	0.167	0.706	0.199	0.361	0.365
1280	0.162	0.703	0.206	0.361	0.36
1280	0.157	0.699	0.214	0.361	0.355
1280	0.152	0.695	0.222	0.36	0.35
1280	0.148	0.692	0.231	0.36	0.346
1280	0.144	0.688	0.24	0.359	0.341
1280	0.141	0.685	0.249	0.358	0.336
1280	0.137	0.681	0.259	0.358	0.332
1280	0.134	0.677	0.269	0.357	0.327
1280	0.132	0.674	0.278	0.356	0.323
1280	0.129	0.67	0.288	0.356	0.319
1280	0.127	0.666	0.297	0.355	0.315
1280	0.125	0.663	0.305	0.354	0.311
1290	0.123	0.659	0.313	0.354	0.307
1290	0.121	0.655	0.32	0.353	0.303
1290	0.12	0.652	0.327	0.352	0.3
1290	0.118	0.648	0.332	0.351	0.296
1290	0.117	0.645	0.336	0.35	0.293
1290	0.115	0.641	0.339	0.349	0.29
1290	0.114	0.638	0.34	0.349	0.287
1290	0.113	0.635	0.34	0.348	0.284
1290	0.112	0.632	0.339	0.347	0.281
1290	0.111	0.629	0.336	0.347	0.278
1290	0.111	0.626	0.332	0.346	0.276
1290	0.11	0.623	0.327	0.346	0.274
1290	0.109	0.621	0.32	0.346	0.272
1290	0.108	0.618	0.312	0.346	0.27
1290	0.108	0.616	0.304	0.346	0.268
1290	0.107	0.614	0.294	0.346	0.267
1290	0.107	0.612	0.284	0.347	0.265
1290	0.106	0.61	0.274	0.347	0.264
1290	0.106	0.608	0.263	0.348	0.263
1290	0.106	0.606	0.252	0.349	0.262
1290	0.105	0.604	0.241	0.35	0.262
1300	0.105	0.603	0.231	0.351	0.261
1300	0.105	0.601	0.22	0.352	0.261
1300	0.105	0.6	0.211	0.353	0.26
1300	0.105	0.598	0.201	0.354	0.26
1300	0.104	0.597	0.193	0.355	0.26
1300	0.104	0.595	0.185	0.357	0.26
1300	0.104	0.594	0.178	0.358	0.26
1300	0.104	0.593	0.172	0.359	0.26
1300	0.104	0.592	0.167	0.36	0.26
1300	0.104	0.591	0.164	0.362	0.26
1300	0.104	0.59	0.161	0.363	0.26
1300	0.104	0.589	0.159	0.364	0.26
1300	0.104	0.589	0.159	0.365	0.261
1300	0.104	0.588	0.159	0.367	0.261
1300	0.104	0.588	0.161	0.368	0.262
1300	0.104	0.587	0.165	0.369	0.262
1300	0.104	0.587	0.17	0.371	0.263
1300	0.104	0.587	0.176	0.372	0.264
1300	0.104	0.587	0.183	0.373	0.265
1300	0.105	0.587	0.191	0.375	0.266
1310	0.105	0.587	0.2	0.376	0.267
1310	0.105	0.587	0.21	0.377	0.268
1310	0.105	0.588	0.22	0.379	0.269
1310	0.105	0.588	0.23	0.38	0.27
1310	0.105	0.588	0.239	0.381	0.271
1310	0.105	0.588	0.248	0.383	0.272
1310	0.105	0.589	0.256	0.384	0.273
1310	0.106	0.589	0.263	0.385	0.275
1310	0.106	0.589	0.268	0.386	0.276
1310	0.106	0.589	0.273	0.387	0.277
1310	0.106	0.59	0.276	0.388	0.278
1310	0.105	0.59	0.279	0.389	0.279
1310	0.105	0.59	0.282	0.39	0.28
1310	0.105	0.591	0.284	0.39	0.281
1310	0.105	0.591	0.287	0.391	0.282
1310	0.105	0.592	0.29	0.392	0.283
1310	0.105	0.592	0.293	0.392	0.285
1310	0.105	0.593	0.296	0.393	0.286
1310	0.105	0.593	0.3	0.394	0.287
1310	0.105	0.594	0.303	0.394	0.288
1310	0.104	0.595	0.307	0.395	0.289
1320	0.104	0.596	0.31	0.396	0.29
1320	0.104	0.596	0.312	0.396	0.291
1320	0.104	0.597	0.314	0.397	0.292
1320	0.104	0.598	0.314	0.398	0.293
1320	0.103	0.599	0.313	0.398	0.294
1320	0.103	0.6	0.31	0.399	0.295
1320	0.103	0.6	0.306	0.4	0.296
1320	0.102	0.601	0.301	0.4	0.297
1320	0.102	0.602	0.294	0.401	0.298
1320	0.102	0.603	0.286	0.402	0.299
1320	0.101	0.603	0.277	0.402	0.3
1320	0.101	0.604	0.266	0.403	0.3
1320	0.101	0.605	0.255	0.403	0.301
1320	0.1	0.606	0.244	0.404	0.301
1320	0.0999	0.606	0.232	0.404	0.302
1320	0.0996	0.607	0.22	0.405	0.302
1320	0.0992	0.608	0.208	0.405	0.302
1320	0.0989	0.609	0.196	0.405	0.302
1320	0.0985	0.61	0.185	0.406	0.302
1320	0.0982	0.61	0.174	0.406	0.302
1320	0.0979	0.611	0.164	0.407	0.302
1330	0.0976	0.612	0.155	0.407	0.302
1330	0.0973	0.613	0.146	0.408	0.302
1330	0.0971	0.615	0.138	0.409	0.302
1330	0.0969	0.616	0.13	0.409	0.302
1330	0.0966	0.617	0.124	0.41	0.301
1330	0.0964	0.618	0.118	0.411	0.301
1330	0.0962	0.62	0.112	0.411	0.301
1330	0.0961	0.621	0.107	0.412	0.301
1330	0.0959	0.623	0.103	0.413	0.3
1330	0.0958	0.624	0.099	0.413	0.3
1330	0.0956	0.625	0.0956	0.414	0.299
1330	0.0955	0.627	0.0926	0.414	0.299
1330	0.0954	0.628	0.09	0.414	0.298
1330	0.0954	0.629	0.0877	0.415	0.297
1330	0.0953	0.631	0.0857	0.415	0.297
1330	0.0952	0.632	0.084	0.415	0.296
1330	0.0951	0.634	0.0825	0.415	0.295
1330	0.095	0.635	0.0813	0.414	0.293
1330	0.0949	0.637	0.0802	0.414	0.292
1330	0.0948	0.639	0.0794	0.414	0.291
1340	0.0947	0.64	0.0787	0.413	0.29
1340	0.0946	0.642	0.0782	0.413	0.289
1340	0.0945	0.644	0.0778	0.412	0.288
1340	0.0945	0.646	0.0776	0.412	0.286
1340	0.0944	0.648	0.0775	0.411	0.285
1340	0.0944	0.65	0.0776	0.41	0.284
1340	0.0944	0.652	0.0778	0.41	0.283
1340	0.0944	0.654	0.0781	0.409	0.282
1340	0.0944	0.656	0.0785	0.408	0.281
1340	0.0944	0.658	0.079	0.408	0.28
1340	0.0945	0.66	0.0796	0.407	0.279
1340	0.0945	0.662	0.0803	0.406	0.278
1340	0.0945	0.664	0.081	0.405	0.277
1340	0.0945	0.666	0.0819	0.405	0.276
1340	0.0944	0.668	0.0829	0.404	0.275
1340	0.0944	0.67	0.0839	0.403	0.274
1340	0.0944	0.672	0.085	0.402	0.273
1340	0.0944	0.674	0.0862	0.401	0.272
1340	0.0944	0.676	0.0875	0.4	0.271
1340	0.0944	0.678	0.0889	0.399	0.27
1340	0.0944	0.68	0.0903	0.398	0.269
1350	0.0943	0.681	0.0918	0.397	0.268
1350	0.0943	0.683	0.0934	0.396	0.267
1350	0.0943	0.685	0.095	0.395	0.267
1350	0.0942	0.687	0.0967	0.394	0.266
1350	0.0942	0.689	0.0984	0.393	0.266
1350	0.0942	0.691	0.1	0.392	0.266
1350	0.0942	0.693	0.102	0.392	0.266
1350	0.0942	0.696	0.103	0.391	0.266
1350	0.0942	0.698	0.105	0.391	0.266
1350	0.0942	0.7	0.107	0.39	0.267
1350	0.0943	0.702	0.108	0.39	0.268
1350	0.0943	0.704	0.109	0.39	0.269
1350	0.0944	0.706	0.111	0.39	0.27
1350	0.0944	0.708	0.112	0.39	0.271
1350	0.0945	0.71	0.112	0.39	0.273
1350	0.0945	0.712	0.113	0.39	0.274
1350	0.0946	0.713	0.113	0.39	0.276
1350	0.0946	0.715	0.113	0.39	0.278
1350	0.0946	0.716	0.113	0.39	0.28
1350	0.0947	0.717	0.113	0.39	0.282
1350	0.0947	0.718	0.113	0.391	0.284
1360	0.0947	0.719	0.112	0.391	0.287
1360	0.0948	0.72	0.111	0.391	0.289
1360	0.0948	0.721	0.11	0.392	0.292
1360	0.0949	0.722	0.109	0.392	0.294
1360	0.095	0.722	0.108	0.393	0.297
1360	0.0951	0.723	0.107	0.393	0.299
1360	0.0953	0.723	0.106	0.394	0.302
1360	0.0955	0.724	0.105	0.395	0.305
1360	0.0957	0.724	0.103	0.396	0.308
1360	0.096	0.725	0.102	0.397	0.311
1360	0.0963	0.725	0.101	0.399	0.315
1360	0.0966	0.726	0.1	0.4	0.318
1360	0.097	0.726	0.099	0.402	0.321
1360	0.0974	0.727	0.0981	0.404	0.325
1360	0.0979	0.727	0.0973	0.405	0.328
1360	0.0985	0.728	0.0965	0.407	0.332
[truncated: 5,471 more rows]

## Sheet: FTIR (Fig. 3b)
Wavenumber (cm-1)	Absorbance
	rPET	L0	L1	L3	L5
400	0	0	0	0	0
400	0.0885	0	0.08	0.147	0.247
401	0.0886	0.00111	0.0804	0.148	0.248
401	0.0888	0.00244	0.0809	0.149	0.248
402	0.0891	0.00441	0.0819	0.151	0.248
402	0.0895	0.00643	0.0832	0.153	0.248
403	0.09	0.00828	0.085	0.154	0.247
403	0.0905	0.00994	0.0872	0.154	0.247
404	0.0913	0.0116	0.0897	0.154	0.247
404	0.0921	0.0135	0.0922	0.154	0.246
405	0.0929	0.0155	0.0947	0.154	0.246
405	0.0938	0.0177	0.0971	0.154	0.246
405	0.0948	0.0201	0.0994	0.154	0.247
406	0.0957	0.0228	0.101	0.154	0.248
406	0.0964	0.0256	0.103	0.155	0.249
407	0.0971	0.0285	0.104	0.156	0.251
407	0.0975	0.0315	0.105	0.158	0.252
408	0.0978	0.0343	0.106	0.159	0.254
408	0.0979	0.0369	0.107	0.161	0.255
409	0.0979	0.0392	0.108	0.162	0.256
409	0.0979	0.0413	0.109	0.163	0.257
410	0.0979	0.0433	0.11	0.163	0.257
410	0.0981	0.0452	0.111	0.163	0.257
411	0.0984	0.047	0.112	0.163	0.257
411	0.0988	0.0488	0.113	0.163	0.257
412	0.0993	0.0507	0.115	0.164	0.257
412	0.0999	0.0524	0.116	0.165	0.258
413	0.1	0.0541	0.118	0.166	0.259
413	0.101	0.0555	0.12	0.168	0.261
414	0.101	0.0567	0.122	0.17	0.262
414	0.102	0.0576	0.124	0.173	0.264
415	0.102	0.0582	0.126	0.175	0.266
415	0.102	0.0585	0.127	0.178	0.268
416	0.102	0.0587	0.129	0.18	0.27
416	0.103	0.0586	0.131	0.182	0.271
417	0.103	0.0586	0.132	0.184	0.272
417	0.104	0.0586	0.134	0.185	0.273
418	0.105	0.0588	0.135	0.186	0.273
418	0.106	0.0593	0.136	0.186	0.273
418	0.108	0.06	0.137	0.187	0.273
419	0.109	0.0611	0.138	0.187	0.273
419	0.11	0.0626	0.14	0.188	0.274
420	0.111	0.0644	0.141	0.188	0.274
420	0.112	0.0664	0.143	0.189	0.275
421	0.114	0.0687	0.146	0.19	0.276
421	0.115	0.0711	0.149	0.192	0.277
422	0.116	0.0736	0.152	0.194	0.279
422	0.117	0.0763	0.155	0.196	0.281
423	0.118	0.079	0.159	0.198	0.284
423	0.12	0.0819	0.163	0.201	0.287
424	0.121	0.0848	0.166	0.204	0.289
424	0.123	0.0878	0.17	0.208	0.292
425	0.124	0.0909	0.173	0.211	0.294
425	0.126	0.094	0.175	0.214	0.296
426	0.128	0.0971	0.178	0.217	0.298
426	0.129	0.0999	0.18	0.219	0.299
427	0.131	0.103	0.181	0.221	0.3
427	0.132	0.105	0.182	0.222	0.301
428	0.133	0.107	0.183	0.223	0.302
428	0.134	0.108	0.184	0.223	0.303
429	0.136	0.109	0.184	0.223	0.303
429	0.137	0.11	0.185	0.223	0.304
430	0.138	0.11	0.185	0.222	0.304
430	0.139	0.11	0.184	0.222	0.305
431	0.14	0.109	0.184	0.221	0.305
431	0.14	0.108	0.184	0.22	0.305
432	0.141	0.108	0.183	0.219	0.305
432	0.141	0.107	0.183	0.218	0.305
432	0.142	0.107	0.183	0.217	0.305
433	0.142	0.107	0.183	0.216	0.305
433	0.142	0.107	0.184	0.214	0.304
434	0.142	0.108	0.186	0.213	0.304
434	0.141	0.109	0.188	0.213	0.303
435	0.141	0.111	0.19	0.213	0.303
435	0.14	0.113	0.193	0.213	0.303
436	0.139	0.115	0.195	0.214	0.303
436	0.138	0.117	0.197	0.216	0.303
437	0.137	0.119	0.199	0.218	0.304
437	0.135	0.121	0.201	0.221	0.306
438	0.133	0.122	0.202	0.225	0.307
438	0.131	0.124	0.203	0.228	0.309
439	0.129	0.125	0.203	0.232	0.311
439	0.127	0.125	0.203	0.236	0.313
440	0.125	0.126	0.203	0.239	0.316
440	0.122	0.126	0.203	0.242	0.318
441	0.12	0.126	0.203	0.244	0.319
441	0.117	0.126	0.203	0.246	0.321
442	0.114	0.126	0.203	0.248	0.322
442	0.112	0.126	0.204	0.249	0.323
443	0.11	0.126	0.205	0.25	0.324
443	0.108	0.126	0.206	0.251	0.324
444	0.106	0.127	0.208	0.252	0.325
444	0.105	0.129	0.21	0.254	0.326
445	0.104	0.131	0.212	0.255	0.327
445	0.103	0.133	0.215	0.257	0.328
445	0.102	0.136	0.218	0.26	0.33
446	0.102	0.14	0.222	0.262	0.332
446	0.102	0.143	0.226	0.265	0.334
447	0.102	0.147	0.23	0.269	0.337
447	0.102	0.15	0.234	0.273	0.34
448	0.102	0.153	0.238	0.277	0.342
448	0.102	0.157	0.242	0.282	0.345
449	0.102	0.159	0.246	0.286	0.348
449	0.102	0.162	0.25	0.291	0.351
450	0.102	0.164	0.253	0.295	0.354
450	0.102	0.166	0.256	0.299	0.356
451	0.102	0.168	0.258	0.302	0.358
451	0.102	0.169	0.26	0.305	0.359
452	0.101	0.171	0.262	0.308	0.36
452	0.1	0.172	0.264	0.31	0.36
453	0.0994	0.174	0.265	0.311	0.36
453	0.0987	0.175	0.266	0.313	0.361
454	0.0979	0.176	0.268	0.315	0.361
454	0.0974	0.178	0.27	0.317	0.362
455	0.097	0.18	0.272	0.32	0.363
455	0.0967	0.182	0.275	0.323	0.365
456	0.0967	0.184	0.279	0.328	0.367
456	0.097	0.187	0.283	0.332	0.37
457	0.0974	0.191	0.288	0.337	0.373
457	0.098	0.195	0.293	0.343	0.376
458	0.0987	0.2	0.299	0.349	0.38
458	0.0995	0.205	0.305	0.355	0.384
459	0.1	0.21	0.311	0.361	0.388
459	0.101	0.216	0.317	0.367	0.391
459	0.102	0.221	0.323	0.374	0.395
460	0.102	0.227	0.328	0.38	0.399
460	0.103	0.232	0.333	0.386	0.403
461	0.103	0.236	0.338	0.392	0.406
461	0.103	0.24	0.342	0.398	0.409
462	0.103	0.244	0.346	0.403	0.412
462	0.103	0.248	0.35	0.408	0.414
463	0.103	0.251	0.355	0.413	0.416
463	0.102	0.254	0.359	0.417	0.418
464	0.102	0.258	0.363	0.421	0.42
464	0.102	0.262	0.368	0.425	0.422
465	0.102	0.266	0.372	0.428	0.423
465	0.103	0.27	0.377	0.432	0.425
466	0.103	0.274	0.382	0.436	0.428
466	0.103	0.279	0.388	0.441	0.43
467	0.104	0.285	0.394	0.446	0.433
467	0.104	0.29	0.4	0.451	0.436
468	0.105	0.296	0.406	0.456	0.439
468	0.106	0.301	0.412	0.461	0.442
469	0.106	0.306	0.418	0.465	0.445
469	0.107	0.311	0.423	0.469	0.448
470	0.108	0.315	0.427	0.472	0.45
470	0.108	0.319	0.43	0.474	0.452
471	0.109	0.321	0.432	0.474	0.453
471	0.11	0.321	0.431	0.473	0.452
472	0.11	0.32	0.429	0.47	0.451
472	0.111	0.317	0.425	0.465	0.448
472	0.111	0.312	0.42	0.458	0.444
473	0.111	0.306	0.412	0.45	0.439
473	0.111	0.299	0.403	0.44	0.432
474	0.111	0.29	0.394	0.429	0.425
474	0.111	0.281	0.383	0.418	0.418
475	0.111	0.272	0.373	0.406	0.41
475	0.112	0.263	0.363	0.394	0.403
476	0.112	0.255	0.353	0.383	0.396
476	0.112	0.248	0.345	0.373	0.39
477	0.112	0.241	0.337	0.364	0.385
477	0.112	0.236	0.33	0.356	0.381
478	0.113	0.231	0.325	0.35	0.379
478	0.113	0.228	0.321	0.345	0.377
479	0.113	0.225	0.318	0.342	0.376
479	0.114	0.224	0.316	0.34	0.375
480	0.115	0.223	0.315	0.339	0.375
480	0.116	0.223	0.315	0.339	0.375
481	0.116	0.223	0.316	0.34	0.376
481	0.117	0.224	0.317	0.341	0.377
482	0.118	0.226	0.319	0.343	0.377
482	0.119	0.227	0.321	0.345	0.378
483	0.119	0.229	0.324	0.347	0.379
483	0.12	0.231	0.326	0.349	0.38
484	0.12	0.233	0.328	0.351	0.381
484	0.12	0.235	0.33	0.353	0.381
485	0.12	0.237	0.332	0.355	0.382
485	0.121	0.238	0.334	0.356	0.383
485	0.121	0.239	0.335	0.358	0.383
486	0.121	0.24	0.337	0.359	0.383
486	0.121	0.241	0.338	0.359	0.383
487	0.121	0.242	0.338	0.36	0.383
487	0.121	0.242	0.339	0.36	0.383
488	0.121	0.242	0.339	0.359	0.382
488	0.122	0.242	0.339	0.358	0.382
489	0.122	0.242	0.338	0.357	0.381
489	0.123	0.241	0.337	0.356	0.38
490	0.124	0.24	0.336	0.354	0.379
490	0.125	0.239	0.335	0.352	0.378
491	0.126	0.238	0.334	0.35	0.377
491	0.127	0.237	0.332	0.348	0.376
492	0.128	0.235	0.33	0.346	0.376
492	0.129	0.234	0.328	0.344	0.376
493	0.131	0.232	0.327	0.342	0.375
493	0.132	0.231	0.325	0.341	0.375
494	0.134	0.229	0.323	0.339	0.374
494	0.135	0.227	0.321	0.337	0.374
495	0.136	0.226	0.318	0.335	0.373
495	0.138	0.224	0.316	0.333	0.371
496	0.139	0.222	0.314	0.33	0.37
496	0.14	0.22	0.311	0.327	0.368
497	0.141	0.218	0.308	0.323	0.365
497	0.142	0.216	0.305	0.319	0.363
498	0.143	0.213	0.302	0.315	0.36
498	0.144	0.211	0.3	0.311	0.358
499	0.144	0.209	0.297	0.307	0.355
499	0.145	0.207	0.295	0.304	0.353
499	0.146	0.205	0.293	0.3	0.35
500	0.147	0.204	0.291	0.297	0.348
500	0.148	0.202	0.289	0.294	0.346
501	0.149	0.202	0.288	0.291	0.344
501	0.151	0.201	0.286	0.289	0.342
502	0.152	0.2	0.285	0.287	0.341
502	0.153	0.199	0.284	0.285	0.34
503	0.154	0.198	0.282	0.283	0.339
503	0.155	0.197	0.281	0.282	0.338
504	0.156	0.196	0.279	0.28	0.338
504	0.157	0.195	0.277	0.278	0.337
505	0.157	0.194	0.276	0.276	0.337
505	0.157	0.192	0.274	0.275	0.336
506	0.156	0.19	0.272	0.273	0.336
506	0.155	0.188	0.27	0.271	0.335
507	0.153	0.186	0.268	0.269	0.333
507	0.15	0.183	0.266	0.266	0.332
508	0.147	0.181	0.263	0.264	0.331
508	0.144	0.179	0.26	0.262	0.329
509	0.14	0.176	0.258	0.259	0.327
509	0.137	0.174	0.255	0.257	0.326
510	0.133	0.172	0.252	0.255	0.324
510	0.13	0.17	0.25	0.254	0.323
511	0.127	0.168	0.248	0.253	0.322
511	0.124	0.167	0.247	0.252	0.322
512	0.122	0.167	0.246	0.251	0.321
512	0.121	0.166	0.246	0.251	0.322
512	0.119	0.166	0.246	0.251	0.322
513	0.119	0.166	0.246	0.252	0.323
513	0.118	0.167	0.247	0.252	0.325
514	0.118	0.168	0.248	0.254	0.326
514	0.119	0.169	0.249	0.255	0.328
515	0.119	0.17	0.25	0.256	0.33
515	0.119	0.171	0.252	0.258	0.332
516	0.12	0.172	0.253	0.26	0.334
516	0.12	0.174	0.255	0.262	0.336
517	0.121	0.175	0.257	0.264	0.338
517	0.121	0.176	0.259	0.266	0.339
518	0.121	0.178	0.261	0.268	0.34
518	0.122	0.179	0.262	0.27	0.341
519	0.122	0.181	0.264	0.272	0.342
519	0.122	0.182	0.266	0.273	0.343
520	0.122	0.184	0.268	0.275	0.344
520	0.122	0.185	0.269	0.276	0.345
521	0.122	0.187	0.271	0.278	0.345
521	0.122	0.188	0.272	0.28	0.346
522	0.122	0.19	0.274	0.281	0.347
522	0.122	0.191	0.276	0.283	0.348
523	0.122	0.193	0.278	0.285	0.35
523	0.122	0.194	0.279	0.287	0.351
524	0.122	0.196	0.282	0.289	0.352
524	0.122	0.198	0.284	0.291	0.354
525	0.122	0.2	0.286	0.293	0.355
525	0.122	0.202	0.288	0.295	0.357
526	0.122	0.204	0.29	0.297	0.358
526	0.122	0.205	0.292	0.299	0.359
526	0.122	0.207	0.294	0.301	0.36
527	0.122	0.208	0.295	0.302	0.361
527	0.122	0.209	0.296	0.303	0.362
528	0.122	0.21	0.297	0.304	0.362
528	0.122	0.21	0.298	0.304	0.362
529	0.122	0.21	0.298	0.304	0.362
529	0.121	0.21	0.297	0.304	0.362
530	0.121	0.21	0.297	0.302	0.361
530	0.121	0.209	0.296	0.301	0.36
531	0.121	0.208	0.295	0.299	0.358
531	0.12	0.207	0.293	0.297	0.357
532	0.12	0.206	0.291	0.294	0.355
532	0.12	0.204	0.289	0.291	0.353
533	0.12	0.202	0.286	0.288	0.351
533	0.119	0.2	0.283	0.284	0.349
534	0.119	0.197	0.28	0.281	0.347
534	0.119	0.195	0.277	0.277	0.345
535	0.118	0.192	0.274	0.273	0.343
535	0.118	0.189	0.27	0.269	0.341
536	0.118	0.186	0.266	0.265	0.339
536	0.118	0.183	0.263	0.26	0.337
537	0.118	0.18	0.259	0.256	0.334
537	0.118	0.177	0.256	0.252	0.332
538	0.118	0.174	0.252	0.248	0.329
538	0.118	0.171	0.248	0.243	0.327
539	0.119	0.168	0.245	0.239	0.325
539	0.119	0.165	0.241	0.235	0.322
539	0.119	0.162	0.237	0.23	0.32
540	0.12	0.159	0.233	0.226	0.317
540	0.12	0.156	0.23	0.221	0.315
541	0.12	0.153	0.226	0.217	0.313
541	0.12	0.15	0.222	0.213	0.311
542	0.119	0.147	0.219	0.209	0.308
542	0.119	0.144	0.215	0.205	0.306
543	0.119	0.141	0.212	0.201	0.304
543	0.118	0.138	0.208	0.197	0.302
544	0.118	0.135	0.205	0.193	0.3
544	0.118	0.132	0.202	0.189	0.298
545	0.118	0.129	0.199	0.185	0.296
545	0.118	0.127	0.196	0.181	0.294
546	0.118	0.124	0.193	0.178	0.292
546	0.118	0.122	0.19	0.174	0.29
547	0.118	0.12	0.187	0.17	0.288
547	0.119	0.118	0.185	0.167	0.287
548	0.119	0.116	0.182	0.164	0.286
548	0.119	0.114	0.18	0.161	0.285
549	0.12	0.113	0.178	0.159	0.284
549	0.12	0.111	0.175	0.156	0.283
550	0.121	0.11	0.173	0.154	0.283
550	0.121	0.109	0.171	0.152	0.282
551	0.122	0.108	0.169	0.15	0.281
551	0.122	0.107	0.168	0.149	0.28
552	0.122	0.106	0.166	0.147	0.279
552	0.122	0.104	0.164	0.145	0.277
553	0.122	0.103	0.162	0.143	0.276
553	0.122	0.102	0.16	0.141	0.275
553	0.122	0.101	0.159	0.139	0.274
554	0.122	0.1	0.157	0.138	0.273
554	0.121	0.0991	0.156	0.136	0.272
555	0.121	0.0982	0.154	0.134	0.271
555	0.121	0.0975	0.153	0.133	0.271
556	0.121	0.0969	0.152	0.132	0.27
556	0.121	0.0965	0.152	0.131	0.27
557	0.122	0.0963	0.151	0.13	0.27
557	0.122	0.0962	0.151	0.129	0.27
558	0.122	0.0962	0.151	0.128	0.27
558	0.123	0.0964	0.151	0.128	0.27
559	0.123	0.0965	0.151	0.127	0.27
559	0.124	0.0966	0.151	0.127	0.27
560	0.124	0.0967	0.15	0.126	0.271
560	0.125	0.0967	0.15	0.126	0.271
561	0.125	0.0966	0.15	0.126	0.271
561	0.125	0.0964	0.149	0.125	0.271
562	0.125	0.0962	0.149	0.125	0.271
562	0.125	0.0959	0.148	0.124	0.272
563	0.126	0.0957	0.147	0.123	0.272
563	0.126	0.0954	0.147	0.123	0.271
564	0.126	0.0953	0.146	0.122	0.271
564	0.126	0.0951	0.146	0.121	0.271
565	0.126	0.0951	0.145	0.12	0.27
565	0.126	0.095	0.145	0.12	0.269
566	0.126	0.095	0.145	0.119	0.269
566	0.126	0.0949	0.144	0.118	0.268
566	0.126	0.0947	0.144	0.118	0.267
567	0.126	0.0945	0.144	0.117	0.267
567	0.126	0.0942	0.143	0.117	0.266
568	0.126	0.0938	0.143	0.117	0.266
568	0.126	0.0935	0.143	0.116	0.266
569	0.126	0.0931	0.142	0.116	0.267
569	0.126	0.0929	0.142	0.116	0.267
570	0.127	0.0928	0.142	0.115	0.268
570	0.127	0.0929	0.142	0.115	0.269
571	0.128	0.0931	0.142	0.115	0.27
571	0.128	0.0934	0.142	0.115	0.27
572	0.129	0.0938	0.142	0.115	0.271
572	0.129	0.0942	0.143	0.115	0.271
573	0.13	0.0947	0.143	0.115	0.271
573	0.13	0.0951	0.143	0.115	0.271
574	0.13	0.0955	0.143	0.115	0.271
574	0.131	0.0959	0.144	0.115	0.271
575	0.131	0.0963	0.144	0.115	0.271
575	0.131	0.0966	0.144	0.115	0.271
576	0.131	0.0969	0.144	0.116	0.271
576	0.131	0.0972	0.144	0.116	0.271
577	0.131	0.0975	0.144	0.116	0.271
577	0.131	0.0978	0.145	0.116	0.271
578	0.131	0.0981	0.145	0.116	0.271
578	0.131	0.0983	0.145	0.116	0.272
579	0.131	0.0985	0.146	0.116	0.272
579	0.131	0.0986	0.146	0.116	0.273
580	0.132	0.0987	0.146	0.115	0.273
580	0.132	0.0987	0.147	0.115	0.274
580	0.132	0.0988	0.147	0.115	0.274
581	0.133	0.099	0.147	0.115	0.275
581	0.133	0.0992	0.147	0.115	0.275
582	0.133	0.0995	0.147	0.115	0.276
582	0.134	0.0999	0.148	0.116	0.277
583	0.134	0.1	0.148	0.116	0.277
583	0.135	0.101	0.148	0.117	0.277
584	0.135	0.102	0.148	0.118	0.278
584	0.135	0.103	0.148	0.119	0.278
585	0.136	0.104	0.149	0.119	0.279
585	0.136	0.105	0.149	0.12	0.279
586	0.136	0.106	0.15	0.12	0.279
586	0.136	0.106	0.15	0.12	0.279
587	0.136	0.107	0.151	0.121	0.279
587	0.136	0.107	0.151	0.121	0.279
588	0.136	0.108	0.151	0.121	0.279
588	0.136	0.108	0.152	0.121	0.28
589	0.136	0.108	0.152	0.121	0.28
589	0.136	0.108	0.152	0.121	0.28
590	0.136	0.108	0.153	0.122	0.281
590	0.136	0.108	0.153	0.122	0.281
591	0.136	0.108	0.153	0.122	0.282
591	0.137	0.108	0.154	0.122	0.282
592	0.137	0.109	0.154	0.123	0.283
592	0.138	0.109	0.154	0.123	0.283
593	0.138	0.11	0.155	0.123	0.284
593	0.139	0.11	0.155	0.124	0.284
593	0.139	0.111	0.155	0.124	0.285
594	0.14	0.112	0.156	0.125	0.286
594	0.14	0.113	0.156	0.125	0.286
595	0.141	0.114	0.156	0.125	0.287
595	0.141	0.115	0.157	0.126	0.287
596	0.141	0.116	0.157	0.126	0.288
596	0.141	0.117	0.158	0.127	0.289
597	0.141	0.118	0.158	0.127	0.289
597	0.142	0.119	0.159	0.127	0.29
598	0.142	0.119	0.159	0.128	0.29
598	0.142	0.12	0.16	0.128	0.291
599	0.142	0.121	0.16	0.129	0.291
599	0.142	0.122	0.16	0.129	0.292
600	0.142	0.122	0.161	0.129	0.292
600	0.142	0.123	0.161	0.13	0.293
601	0.143	0.123	0.162	0.13	0.293
601	0.143	0.123	0.162	0.13	0.294
602	0.143	0.123	0.163	0.13	0.294
602	0.144	0.124	0.163	0.13	0.295
603	0.144	0.124	0.163	0.131	0.295
603	0.144	0.124	0.164	0.131	0.295
604	0.145	0.124	0.164	0.132	0.296
604	0.145	0.125	0.165	0.132	0.296
605	0.145	0.125	0.165	0.133	0.297
605	0.146	0.126	0.165	0.134	0.297
606	0.146	0.126	0.166	0.135	0.298
606	0.147	0.127	0.166	0.135	0.298
607	0.147	0.127	0.166	0.136	0.298
607	0.148	0.127	0.166	0.137	0.298
607	0.148	0.128	0.166	0.137	0.298
608	0.148	0.128	0.166	0.138	0.299
608	0.148	0.128	0.166	0.138	0.298
609	0.148	0.128	0.166	0.138	0.298
609	0.148	0.128	0.165	0.137	0.298
610	0.148	0.127	0.165	0.137	0.298
610	0.148	0.127	0.165	0.137	0.298
611	0.148	0.127	0.165	0.136	0.297
611	0.148	0.126	0.165	0.136	0.297
612	0.148	0.126	0.165	0.135	0.296
612	0.149	0.126	0.165	0.135	0.296
613	0.149	0.125	0.165	0.134	0.296
613	0.149	0.125	0.165	0.134	0.295
614	0.15	0.125	0.165	0.133	0.295
614	0.15	0.125	0.165	0.133	0.295
615	0.151	0.125	0.165	0.133	0.294
615	0.151	0.125	0.166	0.133	0.294
616	0.152	0.125	0.166	0.134	0.294
616	0.153	0.126	0.166	0.134	0.294
617	0.153	0.126	0.166	0.134	0.294
617	0.154	0.127	0.167	0.134	0.295
618	0.155	0.127	0.167	0.135	0.295
618	0.155	0.128	0.167	0.135	0.295
619	0.156	0.129	0.168	0.136	0.296
619	0.156	0.129	0.168	0.136	0.296
620	0.157	0.13	0.168	0.137	0.296
620	0.157	0.13	0.168	0.137	0.296
620	0.157	0.13	0.168	0.138	0.297
621	0.157	0.13	0.169	0.138	0.297
621	0.158	0.13	0.169	0.138	0.297
622	0.158	0.13	0.169	0.138	0.297
622	0.158	0.129	0.169	0.138	0.297
623	0.158	0.129	0.169	0.138	0.297
623	0.158	0.129	0.169	0.138	0.297
624	0.159	0.129	0.169	0.138	0.297
624	0.159	0.128	0.169	0.137	0.297
625	0.159	0.128	0.169	0.137	0.297
625	0.16	0.128	0.169	0.137	0.297
626	0.16	0.128	0.169	0.137	0.297
626	0.161	0.129	0.17	0.137	0.297
627	0.162	0.129	0.17	0.137	0.297
627	0.163	0.129	0.171	0.137	0.298
628	0.164	0.13	0.171	0.137	0.298
628	0.166	0.13	0.172	0.138	0.299
629	0.167	0.131	0.173	0.138	0.299
629	0.169	0.132	0.174	0.139	0.299
630	0.17	0.133	0.174	0.14	0.3
630	0.171	0.133	0.175	0.14	0.3
631	0.172	0.134	0.175	0.141	0.3
631	0.172	0.134	0.175	0.141	0.3
632	0.172	0.134	0.175	0.141	0.3
632	0.172	0.134	0.174	0.141	0.3
633	0.171	0.133	0.174	0.141	0.299
633	0.17	0.133	0.174	0.141	0.299
634	0.169	0.132	0.173	0.141	0.298
634	0.168	0.132	0.173	0.14	0.297
634	0.167	0.131	0.173	0.14	0.297
635	0.166	0.131	0.173	0.139	0.296
635	0.166	0.131	0.172	0.138	0.296
636	0.165	0.13	0.172	0.138	0.295
636	0.165	0.13	0.172	0.137	0.295
637	0.165	0.129	0.172	0.137	0.295
637	0.166	0.129	0.172	0.137	0.296
638	0.166	0.129	0.172	0.137	0.296
638	0.167	0.129	0.173	0.137	0.296
639	0.167	0.129	0.173	0.137	0.296
639	0.168	0.13	0.174	0.138	0.296
640	0.169	0.13	0.174	0.138	0.296
640	0.169	0.131	0.175	0.139	0.296
641	0.17	0.131	0.175	0.14	0.296
641	0.171	0.132	0.176	0.14	0.296
642	0.171	0.133	0.176	0.141	0.296
642	0.172	0.133	0.177	0.142	0.296
643	0.172	0.133	0.177	0.142	0.296
643	0.172	0.133	0.177	0.142	0.296
644	0.172	0.134	0.177	0.143	0.296
644	0.173	0.133	0.177	0.142	0.295
645	0.173	0.133	0.177	0.142	0.295
645	0.173	0.133	0.177	0.142	0.295
646	0.173	0.133	0.177	0.141	0.295
646	0.174	0.133	0.177	0.141	0.294
647	0.174	0.132	0.177	0.14	0.294
647	0.175	0.132	0.177	0.14	0.293
647	0.175	0.132	0.177	0.14	0.293
648	0.176	0.132	0.177	0.139	0.293
648	0.176	0.132	0.178	0.14	0.292
649	0.177	0.132	0.178	0.14	0.292
649	0.178	0.132	0.179	0.14	0.292
650	0.179	0.133	0.18	0.141	0.292
650	0.18	0.133	0.18	0.142	0.292
651	0.181	0.134	0.181	0.142	0.292
651	0.182	0.135	0.182	0.143	0.292
652	0.182	0.135	0.183	0.144	0.292
652	0.183	0.136	0.183	0.145	0.293
653	0.184	0.136	0.184	0.146	0.293
653	0.184	0.137	0.184	0.146	0.294
654	0.184	0.137	0.185	0.147	0.294
654	0.185	0.137	0.185	0.147	0.294
655	0.185	0.137	0.185	0.147	0.294
655	0.185	0.136	0.185	0.146	0.294
656	0.186	0.136	0.184	0.146	0.293
656	0.186	0.135	0.184	0.145	0.293
657	0.186	0.135	0.183	0.144	0.292
657	0.187	0.134	0.183	0.143	0.292
658	0.187	0.133	0.182	0.142	0.291
658	0.187	0.132	0.182	0.141	0.291
659	0.188	0.132	0.181	0.14	0.29
659	0.189	0.131	0.181	0.139	0.29
660	0.189	0.131	0.18	0.138	0.289
660	0.19	0.131	0.18	0.137	0.289
661	0.191	0.131	0.18	0.137	0.29
661	0.192	0.131	0.18	0.137	0.29
661	0.193	0.132	0.18	0.137	0.29
662	0.194	0.132	0.18	0.137	0.291
662	0.195	0.133	0.18	0.138	0.291
663	0.196	0.133	0.181	0.138	0.292
663	0.197	0.134	0.181	0.139	0.292
664	0.198	0.134	0.181	0.139	0.291
664	0.198	0.134	0.182	0.139	0.29
665	0.199	0.134	0.182	0.139	0.288
665	0.2	0.134	0.182	0.137	0.284
666	0.2	0.134	0.182	0.135	0.279
666	0.201	0.133	0.182	0.133	0.273
667	0.201	0.133	0.182	0.13	0.267
667	0.202	0.132	0.181	0.127	0.262
668	0.202	0.132	0.181	0.125	0.258
668	0.203	0.132	0.181	0.123	0.256
669	0.203	0.132	0.181	0.122	0.256
669	0.204	0.132	0.181	0.122	0.257
670	0.205	0.133	0.182	0.124	0.261
670	0.205	0.133	0.182	0.125	0.265
671	0.206	0.134	0.183	0.128	0.27
671	0.207	0.135	0.184	0.13	0.275
672	0.208	0.136	0.185	0.132	0.279
672	0.21	0.137	0.186	0.134	0.282
673	0.211	0.138	0.187	0.136	0.284
673	0.212	0.139	0.188	0.137	0.285
674	0.214	0.139	0.189	0.138	0.286
674	0.215	0.14	0.19	0.139	0.286
674	0.217	0.141	0.191	0.14	0.286
675	0.218	0.142	0.191	0.141	0.286
675	0.219	0.143	0.192	0.141	0.286
676	0.221	0.143	0.192	0.141	0.286
676	0.222	0.144	0.193	0.141	0.285
677	0.223	0.144	0.193	0.141	0.285
677	0.224	0.144	0.193	0.141	0.285
678	0.224	0.145	0.193	0.14	0.284
678	0.225	0.145	0.193	0.139	0.284
679	0.226	0.145	0.193	0.139	0.283
679	0.226	0.144	0.193	0.138	0.282
680	0.226	0.144	0.193	0.137	0.282
680	0.227	0.144	0.193	0.137	0.282
681	0.228	0.144	0.193	0.136	0.282
681	0.228	0.144	0.193	0.136	0.281
682	0.229	0.144	0.193	0.136	0.282
682	0.23	0.145	0.193	0.137	0.282
683	0.231	0.145	0.194	0.137	0.282
683	0.232	0.146	0.194	0.138	0.283
684	0.233	0.146	0.195	0.139	0.283
684	0.234	0.147	0.196	0.139	0.284
685	0.235	0.148	0.197	0.14	0.284
685	0.237	0.149	0.198	0.141	0.285
686	0.238	0.15	0.199	0.142	0.285
686	0.239	0.151	0.2	0.143	0.286
687	0.241	0.152	0.2	0.144	0.286
687	0.242	0.153	0.201	0.144	0.286
688	0.243	0.154	0.202	0.145	0.286
688	0.245	0.155	0.202	0.145	0.286
688	0.246	0.155	0.203	0.146	0.286
689	0.248	0.156	0.203	0.146	0.286
689	0.249	0.156	0.204	0.146	0.287
690	0.25	0.157	0.204	0.146	0.287
690	0.252	0.157	0.205	0.146	0.287
691	0.253	0.157	0.205	0.146	0.288
691	0.255	0.158	0.206	0.146	0.288
692	0.257	0.158	0.206	0.146	0.289
692	0.259	0.159	0.207	0.147	0.289
693	0.261	0.16	0.208	0.147	0.29
693	0.264	0.161	0.209	0.147	0.29
694	0.267	0.162	0.21	0.148	0.291
694	0.269	0.164	0.212	0.149	0.292
695	0.273	0.166	0.214	0.15	0.292
695	0.276	0.168	0.216	0.151	0.293
696	0.279	0.17	0.218	0.152	0.294
696	0.283	0.172	0.22	0.154	0.295
697	0.286	0.174	0.222	0.155	0.295
697	0.29	0.177	0.224	0.157	0.296
698	0.294	0.179	0.226	0.158	0.297
698	0.298	0.181	0.228	0.159	0.297
699	0.301	0.184	0.23	0.16	0.298
699	0.305	0.186	0.232	0.161	0.299
700	0.309	0.188	0.233	0.162	0.299
700	0.312	0.189	0.235	0.163	0.299
701	0.315	0.191	0.236	0.164	0.3
701	0.318	0.193	0.237	0.164	0.3
701	0.321	0.194	0.239	0.164	0.3
702	0.324	0.195	0.24	0.164	0.3
702	0.327	0.196	0.241	0.165	0.3
703	0.33	0.198	0.242	0.165	0.301
703	0.333	0.199	0.244	0.166	0.301
704	0.336	0.201	0.245	0.167	0.301
704	0.34	0.203	0.247	0.168	0.302
705	0.343	0.205	0.249	0.169	0.303
705	0.347	0.207	0.252	0.171	0.304
706	0.352	0.21	0.254	0.173	0.305
706	0.356	0.213	0.257	0.176	0.306
707	0.361	0.217	0.26	0.178	0.307
707	0.365	0.22	0.264	0.181	0.308
708	0.37	0.224	0.267	0.184	0.31
708	0.375	0.228	0.27	0.186	0.311
709	0.38	0.232	0.274	0.189	0.313
709	0.385	0.236	0.278	0.192	0.314
710	0.391	0.24	0.281	0.194	0.316
710	0.396	0.244	0.285	0.197	0.317
711	0.402	0.248	0.289	0.199	0.318
711	0.407	0.251	0.293	0.201	0.319
712	0.413	0.255	0.296	0.203	0.32
712	0.42	0.259	0.3	0.205	0.321
713	0.426	0.264	0.304	0.207	0.322
713	0.433	0.268	0.309	0.209	0.323
714	0.441	0.272	0.313	0.211	0.324
714	0.449	0.277	0.318	0.213	0.325
715	0.458	0.282	0.322	0.215	0.326
715	0.467	0.288	0.328	0.217	0.327
715	0.477	0.293	0.333	0.219	0.328
716	0.487	0.299	0.338	0.221	0.329
716	0.498	0.305	0.344	0.224	0.33
717	0.509	0.311	0.349	0.226	0.331
717	0.52	0.317	0.354	0.228	0.332
718	0.532	0.323	0.359	0.23	0.333
718	0.544	0.328	0.363	0.232	0.333
719	0.555	0.333	0.367	0.234	0.334
719	0.567	0.338	0.371	0.235	0.334
720	0.578	0.342	0.373	0.236	0.334
720	0.588	0.345	0.375	0.237	0.335
721	0.597	0.347	0.376	0.237	0.334
721	0.605	0.348	0.376	0.237	0.334
722	0.611	0.349	0.375	0.236	0.334
722	0.616	0.348	0.373	0.235	0.333
723	0.618	0.345	0.37	0.233	0.332
723	0.617	0.342	0.365	0.231	0.33
724	0.614	0.338	0.361	0.228	0.329
724	0.608	0.332	0.355	0.225	0.327
725	0.599	0.326	0.349	0.222	0.325
725	0.588	0.32	0.342	0.218	0.323
726	0.575	0.313	0.335	0.215	0.322
726	0.56	0.305	0.328	0.212	0.32
727	0.543	0.298	0.321	0.21	0.319
727	0.526	0.29	0.315	0.208	0.318
728	0.507	0.283	0.308	0.206	0.317
728	0.488	0.276	0.302	0.205	0.317
728	0.469	0.269	0.297	0.204	0.316
729	0.45	0.262	0.291	0.204	0.316
729	0.431	0.256	0.286	0.204	0.317
730	0.413	0.25	0.282	0.204	0.317
730	0.394	0.244	0.277	0.204	0.317
731	0.376	0.238	0.273	0.205	0.318
731	0.358	0.233	0.269	0.206	0.318
732	0.341	0.227	0.265	0.206	0.318
732	0.323	0.222	0.262	0.207	0.319
733	0.306	0.216	0.258	0.208	0.319
733	0.289	0.211	0.254	0.208	0.32
734	0.273	0.206	0.251	0.209	0.32
734	0.257	0.201	0.247	0.209	0.321
735	0.241	0.196	0.244	0.21	0.322
735	0.226	0.191	0.24	0.21	0.322
736	0.211	0.186	0.238	0.211	0.323
736	0.198	0.182	0.235	0.212	0.324
737	0.185	0.178	0.233	0.213	0.325
737	0.173	0.175	0.231	0.215	0.326
738	0.162	0.172	0.23	0.217	0.327
738	0.151	0.169	0.23	0.22	0.329
739	0.142	0.168	0.23	0.223	0.33
739	0.134	0.167	0.23	0.226	0.332
740	0.127	0.166	0.232	0.23	0.334
740	0.121	0.166	0.233	0.234	0.336
741	0.116	0.167	0.236	0.239	0.339
741	0.112	0.168	0.238	0.244	0.341
742	0.108	0.169	0.241	0.249	0.344
742	0.106	0.171	0.244	0.254	0.347
742	0.103	0.173	0.248	0.26	0.35
743	0.102	0.176	0.252	0.265	0.353
743	0.101	0.179	0.256	0.271	0.356
744	0.1	0.182	0.261	0.277	0.359
744	0.0997	0.185	0.265	0.282	0.362
745	0.0996	0.189	0.27	0.288	0.365
745	0.0996	0.192	0.276	0.294	0.368
746	0.0999	0.196	0.281	0.301	0.371
746	0.1	0.2	0.287	0.307	0.374
747	0.101	0.205	0.293	0.314	0.378
747	0.101	0.21	0.3	0.322	0.382
748	0.102	0.215	0.307	0.329	0.386
748	0.103	0.22	0.315	0.338	0.39
749	0.104	0.226	0.323	0.346	0.394
749	0.105	0.232	0.331	0.355	0.399
750	0.106	0.238	0.339	0.364	0.403
750	0.107	0.244	0.348	0.374	0.408
751	0.108	0.251	0.356	0.383	0.412
751	0.109	0.257	0.364	0.392	0.417
752	0.111	0.263	0.372	0.401	0.421
752	0.112	0.269	0.379	0.409	0.425
753	0.113	0.275	0.386	0.416	0.428
753	0.115	0.28	0.391	0.423	0.431
754	0.116	0.284	0.396	0.428	0.434
754	0.117	0.288	0.399	0.432	0.435
755	0.118	0.29	0.402	0.434	0.436
755	0.12	0.291	0.402	0.434	0.436
755	0.121	0.291	0.402	0.433	0.435
756	0.122	0.29	0.4	0.43	0.433
756	0.123	0.288	0.397	0.426	0.431
757	0.124	0.285	0.392	0.42	0.427
757	0.124	0.281	0.387	0.414	0.424
758	0.125	0.276	0.382	0.407	0.42
758	0.126	0.272	0.377	0.4	0.417
759	0.127	0.268	0.372	0.394	0.413
759	0.128	0.265	0.368	0.389	0.411
760	0.129	0.262	0.365	0.385	0.409
760	0.13	0.261	0.363	0.383	0.408
761	0.131	0.26	0.363	0.382	0.408
761	0.132	0.261	0.364	0.384	0.408
762	0.133	0.263	0.367	0.387	0.41
762	0.134	0.267	0.371	0.392	0.413
763	0.135	0.271	0.376	0.399	0.417
763	0.137	0.277	0.383	0.408	0.422
764	0.138	0.284	0.39	0.417	0.427
764	0.139	0.291	0.399	0.428	0.433
765	0.14	0.299	0.408	0.44	0.44
765	0.142	0.307	0.418	0.452	0.446
766	0.143	0.316	0.429	0.464	0.453
766	0.144	0.325	0.44	0.477	0.46
767	0.145	0.335	0.451	0.49	0.467
767	0.146	0.344	0.462	0.503	0.474
768	0.147	0.354	0.474	0.516	0.481
768	0.149	0.364	0.486	0.528	0.489
769	0.15	0.374	0.498	0.541	0.496
769	0.15	0.384	0.51	0.554	0.503
769	0.151	0.394	0.523	0.567	0.51
770	0.152	0.404	0.535	0.58	0.517
770	0.153	0.414	0.547	0.592	0.524
771	0.154	0.424	0.558	0.604	0.531
771	0.155	0.434	0.569	0.616	0.537
772	0.156	0.443	0.579	0.626	0.542
772	0.157	0.451	0.588	0.636	0.547
773	0.158	0.459	0.596	0.643	0.551
773	0.159	0.465	0.602	0.649	0.553
774	0.16	0.47	0.606	0.653	0.555
774	0.161	0.473	0.608	0.654	0.556
775	0.163	0.475	0.608	0.653	0.555
775	0.164	0.475	0.605	0.65	0.553
776	0.165	0.474	0.601	0.644	0.55
776	0.166	0.471	0.595	0.636	0.546
777	0.167	0.467	0.587	0.626	0.54
777	0.168	0.461	0.577	0.613	0.534
778	0.169	0.454	0.566	0.599	0.526
778	0.17	0.445	0.552	0.582	0.517
779	0.171	0.435	0.538	0.564	0.508
779	0.172	0.423	0.522	0.543	0.497
780	0.172	0.41	0.505	0.522	0.485
780	0.173	0.396	0.486	0.499	0.472
781	0.174	0.381	0.467	0.474	0.459
781	0.175	0.365	0.447	0.45	0.445
782	0.177	0.348	0.426	0.424	0.431
782	0.178	0.33	0.405	0.399	0.417
782	0.179	0.313	0.384	0.374	0.403
783	0.181	0.295	0.364	0.35	0.389
783	0.182	0.278	0.344	0.326	0.375
784	0.184	0.262	0.325	0.304	0.362
784	0.185	0.246	0.306	0.282	0.35
785	0.187	0.231	0.289	0.262	0.339
785	0.188	0.217	0.273	0.244	0.328
786	0.19	0.205	0.258	0.227	0.319
786	0.192	0.193	0.244	0.211	0.31
787	0.193	0.182	0.232	0.197	0.302
787	0.195	0.173	0.221	0.184	0.295
788	0.197	0.165	0.211	0.172	0.289
788	0.198	0.157	0.202	0.162	0.284
789	0.2	0.151	0.195	0.152	0.279
789	0.202	0.145	0.188	0.144	0.275
790	0.203	0.14	0.182	0.137	0.272
790	0.204	0.136	0.177	0.131	0.269
791	0.205	0.133	0.173	0.125	0.266
791	0.206	0.13	0.17	0.12	0.264
792	0.206	0.127	0.166	0.116	0.262
792	0.206	0.124	0.164	0.113	0.26
793	0.205	0.122	0.161	0.11	0.259
793	0.204	0.12	0.159	0.107	0.258
794	0.203	0.118	0.157	0.105	0.257
794	0.201	0.116	0.155	0.104	0.257
795	0.199	0.115	0.154	0.102	0.256
795	0.197	0.114	0.152	0.101	0.256
796	0.195	0.112	0.151	0.101	0.256
796	0.193	0.111	0.15	0.1	0.256
796	0.192	0.111	0.149	0.1	0.257
797	0.19	0.11	0.148	0.1	0.257
797	0.189	0.11	0.148	0.1	0.257
798	0.188	0.11	0.147	0.1	0.258
798	0.188	0.11	0.147	0.1	0.258
799	0.188	0.11	0.147	0.1	0.259
799	0.188	0.11	0.147	0.1	0.26
800	0.188	0.111	0.147	0.1	0.26
800	0.188	0.111	0.147	0.1	0.261
801	0.189	0.111	0.147	0.1	0.261
801	0.189	0.112	0.148	0.1	0.262
802	0.19	0.112	0.148	0.1	0.263
802	0.19	0.113	0.148	0.1	0.263
803	0.191	0.113	0.149	0.1	0.264
803	0.191	0.113	0.149	0.1	0.265
804	0.191	0.113	0.149	0.1	0.265
804	0.192	0.114	0.15	0.101	0.266
805	0.192	0.114	0.15	0.101	0.267
805	0.193	0.115	0.15	0.102	0.268
806	0.193	0.115	0.151	0.103	0.269
806	0.193	0.116	0.151	0.104	0.27
807	0.194	0.117	0.152	0.105	0.271
807	0.194	0.118	0.153	0.106	0.272
808	0.195	0.119	0.153	0.107	0.273
808	0.195	0.12	0.154	0.109	0.275
809	0.196	0.121	0.155	0.11	0.276
809	0.196	0.123	0.156	0.111	0.278
809	0.197	0.124	0.157	0.113	0.279
810	0.197	0.126	0.157	0.114	0.281
810	0.198	0.127	0.158	0.115	0.282
811	0.199	0.128	0.159	0.116	0.283
811	0.199	0.13	0.16	0.117	0.285
812	0.2	0.131	0.162	0.118	0.286
812	0.2	0.132	0.163	0.118	0.287
813	0.201	0.134	0.164	0.119	0.288
813	0.201	0.135	0.165	0.119	0.289
814	0.202	0.136	0.166	0.12	0.289
814	0.202	0.137	0.167	0.12	0.29
815	0.202	0.138	0.167	0.121	0.291
815	0.203	0.139	0.168	0.121	0.292
816	0.203	0.14	0.169	0.122	0.293
816	0.204	0.141	0.17	0.123	0.294
817	0.204	0.142	0.171	0.123	0.295
817	0.204	0.143	0.172	0.124	0.296
818	0.205	0.144	0.172	0.125	0.297
818	0.205	0.145	0.173	0.127	0.298
819	0.206	0.147	0.175	0.128	0.299
819	0.207	0.148	0.176	0.129	0.301
820	0.207	0.15	0.177	0.131	0.302
820	0.208	0.151	0.178	0.132	0.303
821	0.209	0.153	0.179	0.133	0.304
821	0.21	0.154	0.18	0.134	0.305
822	0.211	0.156	0.181	0.134	0.306
822	0.212	0.157	0.182	0.135	0.307
823	0.212	0.158	0.182	0.135	0.308
823	0.213	0.159	0.183	0.135	0.308
823	0.214	0.159	0.184	0.135	0.309
824	0.215	0.16	0.185	0.135	0.309
824	0.216	0.161	0.185	0.135	0.309
825	0.217	0.161	0.186	0.134	0.309
825	0.218	0.162	0.186	0.134	0.309
826	0.219	0.162	0.186	0.134	0.308
826	0.22	0.163	0.187	0.134	0.308
827	0.221	0.164	0.187	0.134	0.308
827	0.222	0.164	0.187	0.134	0.309
828	0.223	0.165	0.188	0.134	0.309
828	0.224	0.166	0.188	0.135	0.309
829	0.225	0.167	0.189	0.135	0.31
829	0.227	0.168	0.189	0.136	0.31
830	0.228	0.169	0.19	0.137	0.311
830	0.229	0.171	0.191	0.138	0.312
831	0.231	0.172	0.192	0.139	0.313
831	0.233	0.174	0.193	0.139	0.313
832	0.234	0.175	0.194	0.14	0.314
832	0.236	0.177	0.195	0.141	0.315
833	0.238	0.178	0.196	0.142	0.316
833	0.239	0.18	0.197	0.142	0.317
834	0.241	0.181	0.198	0.143	0.318
834	0.243	0.182	0.199	0.143	0.318
835	0.245	0.183	0.199	0.144	0.319
835	0.246	0.184	0.2	0.144	0.319
836	0.248	0.185	0.201	0.144	0.32
836	0.25	0.186	0.201	0.144	0.32
836	0.251	0.187	0.202	0.144	0.32
837	0.253	0.188	0.203	0.145	0.32
837	0.255	0.189	0.204	0.145	0.321
838	0.256	0.19	0.205	0.145	0.321
838	0.258	0.191	0.206	0.146	0.321
839	0.26	0.192	0.207	0.146	0.321
839	0.262	0.193	0.208	0.147	0.322
840	0.264	0.195	0.209	0.147	0.323
840	0.266	0.196	0.21	0.148	0.323
841	0.269	0.198	0.212	0.149	0.324
841	0.271	0.2	0.213	0.15	0.325
842	0.273	0.202	0.214	0.151	0.326
842	0.276	0.203	0.216	0.153	0.327
843	0.278	0.205	0.217	0.154	0.328
843	0.28	0.207	0.218	0.155	0.329
844	0.283	0.208	0.219	0.156	0.33
844	0.284	0.21	0.22	0.157	0.33
845	0.286	0.211	0.221	0.158	0.331
845	0.287	0.211	0.222	0.158	0.331
846	0.288	0.212	0.222	0.159	0.332
846	0.289	0.212	0.223	0.159	0.332
847	0.288	0.212	0.223	0.159	0.332
847	0.288	0.212	0.223	0.159	0.332
848	0.287	0.211	0.223	0.159	0.332
848	0.285	0.211	0.223	0.159	0.332
849	0.283	0.21	0.222	0.158	0.332
849	0.28	0.209	0.222	0.158	0.331
850	0.278	0.208	0.221	0.158	0.331
850	0.275	0.207	0.221	0.158	0.331
850	0.272	0.206	0.22	0.158	0.331
851	0.27	0.205	0.219	0.158	0.331
851	0.267	0.204	0.219	0.159	0.331
852	0.265	0.203	0.218	0.159	0.331
852	0.263	0.202	0.217	0.16	0.331
853	0.261	0.202	0.217	0.16	0.331
853	0.259	0.201	0.216	0.161	0.33
854	0.258	0.2	0.216	0.161	0.33
854	0.257	0.199	0.215	0.161	0.329
855	0.256	0.199	0.214	0.161	0.329
855	0.255	0.198	0.214	0.161	0.328
856	0.254	0.197	0.213	0.16	0.327
856	0.253	0.195	0.212	0.159	0.326
857	0.253	0.194	0.211	0.158	0.324
857	0.252	0.193	0.21	0.157	0.323
858	0.252	0.191	0.209	0.155	0.321
858	0.251	0.189	0.208	0.154	0.32
859	0.251	0.188	0.207	0.152	0.318
859	0.251	0.186	0.206	0.151	0.316
860	0.251	0.184	0.205	0.149	0.314
860	0.252	0.183	0.204	0.148	0.312
861	0.252	0.181	0.203	0.147	0.31
861	0.253	0.18	0.202	0.146	0.308
862	0.254	0.178	0.201	0.144	0.306
862	0.255	0.177	0.2	0.143	0.304
863	0.256	0.176	0.199	0.142	0.302
863	0.258	0.175	0.198	0.141	0.3
863	0.26	0.174	0.198	0.141	0.298
864	0.263	0.173	0.197	0.14	0.296
864	0.266	0.173	0.197	0.139	0.294
865	0.27	0.173	0.197	0.139	0.292
865	0.274	0.173	0.198	0.138	0.29
866	0.28	0.174	0.198	0.138	0.289
866	0.285	0.175	0.199	0.138	0.287
867	0.292	0.177	0.2	0.137	0.286
867	0.3	0.178	0.202	0.137	0.285
868	0.308	0.181	0.204	0.136	0.284
868	0.316	0.183	0.206	0.136	0.282
869	0.325	0.185	0.208	0.135	0.281
869	0.334	0.188	0.21	0.134	0.28
870	0.341	0.19	0.212	0.134	0.279
870	0.347	0.191	0.213	0.133	0.278
871	0.351	0.192	0.214	0.133	0.277
871	0.353	0.192	0.214	0.132	0.276
872	0.352	0.191	0.213	0.131	0.275
872	0.348	0.189	0.211	0.131	0.275
873	0.342	0.186	0.208	0.131	0.274
873	0.334	0.183	0.205	0.13	0.274
874	0.324	0.179	0.202	0.13	0.274
874	0.314	0.176	0.199	0.13	0.273
875	0.303	0.172	0.196	0.13	0.273
875	0.293	0.169	0.193	0.13	0.273
876	0.283	0.166	0.19	0.13	0.274
876	0.275	0.163	0.188	0.13	0.274
877	0.267	0.161	0.186	0.13	0.274
877	0.261	0.159	0.185	0.131	0.274
877	0.255	0.157	0.184	0.131	0.275
878	0.25	0.156	0.183	0.132	0.275
878	0.246	0.155	0.182	0.132	0.276
879	0.242	0.154	0.182	0.132	0.277
879	0.239	0.153	0.181	0.133	0.277
880	0.235	0.152	0.181	0.133	0.278
880	0.232	0.151	0.181	0.134	0.278
881	0.23	0.151	0.18	0.134	0.279
881	0.227	0.15	0.18	0.134	0.279
882	0.225	0.15	0.18	0.135	0.28
882	0.223	0.15	0.18	0.135	0.281
883	0.221	0.15	0.18	0.135	0.281
883	0.219	0.15	0.18	0.136	0.282
884	0.218	0.15	0.181	0.137	0.283
884	0.216	0.15	0.181	0.137	0.283
885	0.215	0.151	0.182	0.138	0.284
885	0.214	0.152	0.182	0.139	0.285
886	0.214	0.153	0.183	0.14	0.287
886	0.214	0.154	0.184	0.142	0.288
887	0.214	0.156	0.185	0.143	0.289
887	0.214	0.157	0.186	0.145	0.291
888	0.214	0.158	0.187	0.146	0.292
888	0.215	0.16	0.188	0.148	0.293
889	0.215	0.161	0.189	0.149	0.295
889	0.216	0.162	0.189	0.15	0.296
890	0.216	0.163	0.19	0.152	0.297
890	0.217	0.164	0.191	0.153	0.298
890	0.218	0.165	0.192	0.153	0.299
891	0.218	0.165	0.192	0.154	0.299
891	0.219	0.166	0.193	0.154	0.3
892	0.219	0.166	0.194	0.154	0.3
892	0.22	0.167	0.194	0.154	0.301
893	0.22	0.167	0.195	0.154	0.301
893	0.221	0.168	0.195	0.154	0.301
894	0.221	0.168	0.196	0.154	0.301
894	0.222	0.169	0.196	0.154	0.301
895	0.222	0.169	0.196	0.154	0.301
895	0.223	0.17	0.197	0.154	0.302
896	0.223	0.171	0.197	0.154	0.302
896	0.224	0.172	0.198	0.155	0.303
897	0.224	0.173	0.198	0.156	0.303
897	0.224	0.174	0.199	0.156	0.304
898	0.225	0.175	0.199	0.157	0.305
898	0.225	0.176	0.2	0.158	0.306
899	0.225	0.177	0.2	0.16	0.306
899	0.226	0.178	0.201	0.161	0.308
900	0.226	0.178	0.202	0.162	0.309
900	0.226	0.179	0.202	0.163	0.31
901	0.226	0.179	0.203	0.163	0.311
901	0.226	0.18	0.203	0.164	0.312
902	0.226	0.18	0.204	0.165	0.312
902	0.226	0.18	0.204	0.165	0.313
903	0.225	0.18	0.205	0.165	0.314
903	0.225	0.18	0.205	0.166	0.314
904	0.225	0.18	0.205	0.166	0.315
904	0.224	0.18	0.205	0.166	0.315
904	0.224	0.18	0.205	0.166	0.315
905	0.223	0.18	0.206	0.166	0.315
905	0.223	0.18	0.206	0.166	0.315
906	0.222	0.18	0.206	0.166	0.316
906	0.221	0.18	0.206	0.166	0.316
907	0.221	0.181	0.206	0.166	0.316
907	0.22	0.181	0.207	0.167	0.317
908	0.22	0.181	0.207	0.167	0.317
908	0.22	0.182	0.207	0.168	0.318
909	0.22	0.182	0.208	0.169	0.319
909	0.22	0.183	0.208	0.17	0.32
910	0.22	0.184	0.209	0.171	0.322
910	0.22	0.184	0.209	0.173	0.323
911	0.22	0.185	0.21	0.174	0.324
911	0.22	0.186	0.21	0.175	0.325
912	0.22	0.187	0.211	0.176	0.327
912	0.221	0.188	0.212	0.177	0.328
913	0.221	0.188	0.213	0.177	0.329
913	0.221	0.189	0.213	0.178	0.329
914	0.222	0.189	0.214	0.178	0.33
914	0.222	0.19	0.215	0.178	0.331
915	0.222	0.19	0.215	0.179	0.331
915	0.222	0.19	0.216	0.179	0.331
916	0.223	0.191	0.216	0.179	0.331
916	0.223	0.191	0.217	0.179	0.332
917	0.223	0.192	0.217	0.179	0.332
917	0.223	0.193	0.218	0.179	0.332
917	0.224	0.193	0.218	0.18	0.332
918	0.224	0.194	0.219	0.18	0.333
918	0.224	0.195	0.22	0.181	0.334
919	0.225	0.196	0.22	0.182	0.334
919	0.226	0.197	0.221	0.183	0.335
920	0.226	0.198	0.222	0.185	0.336
920	0.227	0.199	0.223	0.186	0.337
921	0.228	0.2	0.224	0.187	0.338
921	0.229	0.201	0.224	0.189	0.339
922	0.23	0.202	0.225	0.19	0.34
922	0.231	0.203	0.226	0.191	0.341
923	0.232	0.204	0.227	0.192	0.342
923	0.233	0.204	0.228	0.193	0.343
924	0.234	0.205	0.229	0.194	0.344
924	0.234	0.206	0.229	0.194	0.345
925	0.235	0.206	0.23	0.194	0.345
925	0.235	0.207	0.23	0.195	0.346
926	0.236	0.207	0.231	0.195	0.346
926	0.236	0.208	0.232	0.195	0.347
927	0.237	0.208	0.232	0.195	0.347
927	0.237	0.209	0.233	0.195	0.347
928	0.238	0.209	0.234	0.196	0.348
928	0.238	0.21	0.234	0.196	0.348
929	0.239	0.211	0.235	0.197	0.348
929	0.239	0.212	0.236	0.198	0.349
930	0.24	0.213	0.236	0.199	0.35
930	0.241	0.214	0.237	0.2	0.351
931	0.242	0.215	0.238	0.201	0.352
931	0.243	0.216	0.239	0.202	0.353
931	0.243	0.218	0.24	0.204	0.354
932	0.244	0.219	0.241	0.205	0.355
932	0.245	0.221	0.242	0.207	0.356
933	0.246	0.222	0.243	0.208	0.358
933	0.247	0.224	0.244	0.21	0.359
934	0.248	0.225	0.245	0.211	0.36
934	0.249	0.226	0.246	0.213	0.361
935	0.25	0.228	0.247	0.214	0.363
935	0.251	0.229	0.248	0.215	0.363
936	0.252	0.23	0.249	0.216	0.364
936	0.253	0.231	0.25	0.217	0.365
937	0.253	0.231	0.251	0.217	0.366
937	0.254	0.232	0.252	0.218	0.366
938	0.255	0.233	0.253	0.218	0.367
938	0.255	0.233	0.254	0.218	0.367
939	0.256	0.234	0.254	0.218	0.367
939	0.256	0.235	0.255	0.219	0.368
940	0.257	0.236	0.256	0.219	0.368
940	0.258	0.237	0.257	0.219	0.369
941	0.259	0.238	0.258	0.22	0.37
941	0.26	0.239	0.259	0.221	0.371
942	0.261	0.24	0.26	0.222	0.372
942	0.262	0.242	0.261	0.223	0.373
943	0.263	0.243	0.261	0.225	0.374
943	0.264	0.244	0.262	0.226	0.375
944	0.265	0.245	0.263	0.228	0.377
944	0.267	0.247	0.264	0.23	0.378
944	0.268	0.248	0.266	0.231	0.38
945	0.269	0.249	0.267	0.233	0.381
945	0.271	0.25	0.268	0.234	0.382
946	0.272	0.251	0.269	0.235	0.383
946	0.273	0.252	0.27	0.237	0.384
947	0.274	0.253	0.271	0.237	0.384
947	0.276	0.253	0.272	0.238	0.384
948	0.277	0.254	0.273	0.239	0.385
948	0.278	0.254	0.273	0.239	0.384
949	0.279	0.255	0.274	0.239	0.384
949	0.28	0.255	0.274	0.239	0.384
950	0.281	0.255	0.275	0.239	0.384
950	0.282	0.255	0.275	0.239	0.384
951	0.283	0.255	0.276	0.239	0.384
951	0.285	0.256	0.276	0.239	0.384
952	0.286	0.256	0.276	0.239	0.384
952	0.287	0.257	0.277	0.24	0.384
953	0.289	0.257	0.278	0.241	0.384
953	0.29	0.258	0.278	0.242	0.385
954	0.292	0.259	0.279	0.243	0.385
954	0.294	0.259	0.28	0.244	0.386
955	0.295	0.26	0.281	0.246	0.387
955	0.297	0.261	0.282	0.247	0.388
956	0.299	0.263	0.284	0.249	0.389
956	0.301	0.264	0.285	0.251	0.389
957	0.303	0.265	0.286	0.252	0.39
957	0.305	0.266	0.288	0.254	0.391
957	0.307	0.267	0.289	0.255	0.391
958	0.309	0.268	0.291	0.256	0.392
958	0.311	0.269	0.293	0.258	0.392
959	0.313	0.27	0.294	0.259	0.393
959	0.315	0.271	0.296	0.26	0.394
960	0.317	0.273	0.298	0.261	0.394
960	0.319	0.274	0.299	0.263	0.395
961	0.321	0.275	0.301	0.264	0.396
961	0.323	0.277	0.303	0.266	0.397
962	0.324	0.279	0.305	0.267	0.398
962	0.326	0.281	0.307	0.269	0.4
963	0.328	0.283	0.31	0.272	0.401
963	0.33	0.286	0.312	0.274	0.403
964	0.332	0.289	0.315	0.277	0.405
964	0.334	0.291	0.317	0.28	0.407
965	0.336	0.294	0.32	0.284	0.409
965	0.338	0.297	0.324	0.287	0.411
966	0.34	0.301	0.327	0.291	0.413
966	0.342	0.304	0.33	0.295	0.416
967	0.344	0.307	0.334	0.299	0.419
967	0.345	0.311	0.338	0.304	0.421
968	0.346	0.314	0.342	0.308	0.424
968	0.347	0.317	0.345	0.313	0.427
969	0.347	0.32	0.349	0.317	0.43
969	0.347	0.324	0.353	0.322	0.433
970	0.347	0.327	0.357	0.326	0.435
970	0.346	0.33	0.361	0.331	0.438
971	0.345	0.332	0.365	0.335	0.441
971	0.343	0.335	0.369	0.34	0.443
971	0.341	0.338	0.372	0.344	0.446
972	0.339	0.34	0.376	0.349	0.448
972	0.336	0.343	0.379	0.353	0.451
973	0.334	0.345	0.383	0.358	0.453
973	0.331	0.347	0.386	0.362	0.455
974	0.328	0.349	0.389	0.367	0.458
974	0.325	0.351	0.391	0.371	0.461
975	0.322	0.353	0.394	0.375	0.463
975	0.319	0.355	0.397	0.379	0.466
976	0.317	0.357	0.399	0.384	0.468
976	0.314	0.359	0.402	0.388	0.471
977	0.312	0.361	0.404	0.391	0.473
977	0.31	0.363	0.407	0.395	0.475
978	0.309	0.365	0.409	0.398	0.478
978	0.308	0.367	0.411	0.402	0.48
979	0.307	0.369	0.413	0.405	0.482
979	0.306	0.37	0.415	0.407	0.483
980	0.305	0.372	0.417	0.41	0.485
980	0.305	0.373	0.419	0.412	0.486
981	0.304	0.374	0.42	0.413	0.486
981	0.304	0.375	0.421	0.414	0.487
982	0.304	0.376	0.422	0.414	0.487
982	0.304	0.376	0.423	0.414	0.488
983	0.304	0.377	0.423	0.414	0.488
983	0.304	0.377	0.423	0.413	0.488
984	0.304	0.377	0.423	0.412	0.488
984	0.305	0.377	0.423	0.411	0.488
984	0.306	0.377	0.422	0.41	0.488
985	0.306	0.377	0.421	0.408	0.487
985	0.307	0.376	0.419	0.406	0.487
986	0.308	0.375	0.418	0.404	0.487
986	0.309	0.374	0.415	0.401	0.486
987	0.31	0.373	0.413	0.398	0.486
987	0.311	0.371	0.409	0.395	0.485
988	0.312	0.369	0.406	0.391	0.484
988	0.313	0.367	0.402	0.387	0.483
989	0.315	0.365	0.399	0.383	0.482
989	0.316	0.362	0.395	0.378	0.481
990	0.317	0.36	0.391	0.374	0.48
990	0.318	0.358	0.388	0.37	0.479
991	0.319	0.357	0.385	0.366	0.478
991	0.32	0.355	0.382	0.363	0.477
992	0.321	0.354	0.38	0.36	0.477
992	0.322	0.354	0.378	0.357	0.477
993	0.324	0.353	0.377	0.355	0.477
993	0.325	0.353	0.376	0.354	0.478
994	0.326	0.354	0.376	0.353	0.478
994	0.328	0.354	0.375	0.352	0.479
995	0.329	0.355	0.375	0.352	0.48
995	0.331	0.357	0.375	0.352	0.482
996	0.333	0.358	0.376	0.352	0.483
996	0.334	0.36	0.376	0.353	0.485
997	0.336	0.362	0.377	0.354	0.487
997	0.338	0.364	0.378	0.356	0.489
998	0.34	0.367	0.38	0.357	0.492
998	0.342	0.369	0.382	0.36	0.494
998	0.345	0.373	0.384	0.363	0.497
999	0.347	0.376	0.387	0.366	0.501
999	0.35	0.38	0.39	0.37	0.504
1000	0.353	0.385	0.394	0.374	0.508
1000	0.356	0.39	0.398	0.378	0.512
1000	0.359	0.395	0.403	0.383	0.516
1000	0.362	0.4	0.408	0.389	0.52
1000	0.365	0.406	0.413	0.394	0.524
1000	0.368	0.412	0.418	0.399	0.529
1000	0.372	0.418	0.423	0.404	0.533
1000	0.375	0.423	0.429	0.409	0.537
1000	0.379	0.429	0.434	0.413	0.54
1000	0.382	0.435	0.438	0.417	0.544
1000	0.386	0.44	0.443	0.42	0.547
1010	0.39	0.445	0.446	0.423	0.55
1010	0.394	0.449	0.45	0.426	0.553
1010	0.398	0.454	0.453	0.428	0.555
1010	0.403	0.458	0.456	0.43	0.558
1010	0.408	0.462	0.459	0.431	0.561
1010	0.413	0.467	0.461	0.433	0.563
1010	0.419	0.471	0.464	0.434	0.566
1010	0.425	0.476	0.466	0.436	0.569
1010	0.432	0.481	0.469	0.438	0.573
1010	0.439	0.486	0.472	0.44	0.576
1010	0.447	0.492	0.476	0.443	0.58
1010	0.456	0.498	0.479	0.445	0.584
1010	0.465	0.505	0.484	0.448	0.588
1010	0.474	0.512	0.488	0.451	0.592
1010	0.484	0.519	0.493	0.455	0.596
1010	0.494	0.527	0.499	0.458	0.601
1010	0.505	0.535	0.504	0.462	0.605
1010	0.514	0.543	0.51	0.466	0.609
1010	0.523	0.55	0.516	0.47	0.614
1010	0.531	0.558	0.521	0.474	0.618
1010	0.537	0.564	0.526	0.478	0.622
1020	0.541	0.57	0.531	0.482	0.626
1020	0.543	0.576	0.535	0.486	0.63
1020	0.543	0.58	0.539	0.49	0.634
1020	0.541	0.584	0.542	0.494	0.638
1020	0.536	0.587	0.545	0.498	0.642
1020	0.53	0.589	0.547	0.502	0.646
1020	0.521	0.59	0.549	0.506	0.649
1020	0.512	0.591	0.551	0.51	0.653
1020	0.501	0.591	0.552	0.514	0.656
1020	0.489	0.591	0.554	0.519	0.659
1020	0.477	0.591	0.555	0.523	0.663
1020	0.464	0.591	0.556	0.528	0.666
1020	0.451	0.59	0.557	0.533	0.669
1020	0.437	0.589	0.558	0.537	0.672
1020	0.423	0.589	0.559	0.542	0.675
1020	0.409	0.587	0.559	0.546	0.678
1020	0.394	0.586	0.56	0.551	0.681
1020	0.379	0.585	0.56	0.555	0.683
1020	0.364	0.583	0.561	0.559	0.685
1020	0.35	0.581	0.561	0.563	0.687
1020	0.336	0.58	0.562	0.567	0.689
1030	0.324	0.579	0.563	0.571	0.691
1030	0.313	0.578	0.564	0.574	0.693
1030	0.305	0.578	0.565	0.578	0.694
1030	0.298	0.579	0.567	0.582	0.695
1030	0.293	0.58	0.57	0.585	0.697
1030	0.289	0.582	0.573	0.589	0.698
1030	0.288	0.584	0.576	0.593	0.699
1030	0.288	0.587	0.58	0.598	0.701
1030	0.289	0.591	0.584	0.602	0.702
1030	0.292	0.594	0.589	0.607	0.704
1030	0.295	0.599	0.593	0.612	0.706
1030	0.298	0.603	0.598	0.617	0.707
1030	0.302	0.608	0.604	0.623	0.709
1030	0.306	0.613	0.609	0.629	0.711
1030	0.309	0.618	0.615	0.635	0.713
1030	0.313	0.624	0.621	0.642	0.715
1030	0.317	0.63	0.628	0.648	0.718
1030	0.321	0.636	0.635	0.655	0.72
1030	0.325	0.642	0.642	0.663	0.723
1030	0.329	0.649	0.649	0.67	0.725
1040	0.332	0.655	0.656	0.677	0.728
1040	0.336	0.662	0.664	0.685	0.73
1040	0.339	0.669	0.671	0.692	0.733
1040	0.342	0.675	0.679	0.699	0.735
1040	0.345	0.681	0.686	0.705	0.738
1040	0.348	0.687	0.693	0.711	0.74
1040	0.351	0.693	0.699	0.717	0.742
1040	0.354	0.699	0.706	0.723	0.744
1040	0.356	0.704	0.711	0.728	0.746
1040	0.358	0.709	0.717	0.732	0.747
1040	0.36	0.714	0.722	0.737	0.749
1040	0.362	0.719	0.727	0.741	0.75
1040	0.364	0.724	0.731	0.746	0.752
1040	0.366	0.728	0.736	0.749	0.753
1040	0.368	0.732	0.74	0.753	0.754
1040	0.369	0.736	0.743	0.756	0.755
1040	0.371	0.739	0.746	0.759	0.756
1040	0.373	0.742	0.748	0.761	0.757
1040	0.374	0.744	0.75	0.762	0.757
1040	0.376	0.745	0.75	0.762	0.757
1040	0.377	0.746	0.751	0.762	0.757
1050	0.378	0.746	0.75	0.761	0.757
1050	0.38	0.746	0.749	0.761	0.757
1050	0.381	0.746	0.748	0.76	0.756
1050	0.383	0.746	0.748	0.759	0.756
1050	0.384	0.746	0.748	0.759	0.756
1050	0.385	0.747	0.748	0.759	0.756
1050	0.387	0.748	0.749	0.76	0.756
1050	0.388	0.75	0.751	0.762	0.757
1050	0.389	0.752	0.753	0.764	0.758
1050	0.39	0.756	0.757	0.767	0.76
1050	0.391	0.76	0.761	0.772	0.762
1050	0.392	0.764	0.766	0.776	0.765
1050	0.393	0.769	0.772	0.782	0.767
1050	0.394	0.775	0.778	0.788	0.77
1050	0.396	0.781	0.784	0.795	0.774
1050	0.397	0.787	0.791	0.802	0.777
1050	0.398	0.793	0.799	0.81	0.781
1050	0.4	0.8	0.806	0.818	0.785
1050	0.402	0.807	0.814	0.827	0.789
1050	0.404	0.815	0.822	0.836	0.793
1050	0.406	0.822	0.831	0.845	0.798
1060	0.408	0.83	0.839	0.854	0.802
1060	0.411	0.838	0.848	0.864	0.807
1060	0.414	0.846	0.857	0.873	0.812
1060	0.416	0.854	0.867	0.882	0.816
1060	0.419	0.863	0.876	0.892	0.821
1060	0.423	0.871	0.885	0.901	0.826
1060	0.426	0.88	0.895	0.91	0.83
1060	0.429	0.888	0.904	0.918	0.835
1060	0.433	0.897	0.913	0.927	0.839
1060	0.436	0.905	0.922	0.935	0.843
1060	0.44	0.913	0.931	0.942	0.846
1060	0.443	0.921	0.939	0.949	0.85
1060	0.447	0.929	0.946	0.956	0.853
1060	0.45	0.936	0.954	0.963	0.856
1060	0.454	0.943	0.961	0.969	0.859
1060	0.458	0.95	0.967	0.974	0.861
1060	0.461	0.957	0.973	0.979	0.863
1060	0.465	0.963	0.978	0.984	0.865
1060	0.469	0.968	0.983	0.988	0.867
1060	0.473	0.974	0.987	0.992	0.869
1070	0.477	0.979	0.991	0.995	0.87
1070	0.482	0.983	0.994	0.998	0.871
1070	0.486	0.987	0.996	0.999	0.871
1070	0.491	0.991	0.998	1	0.872
1070	0.496	0.994	0.999	1	0.872
1070	0.501	0.996	1	0.999	0.871
1070	0.506	0.998	1	0.997	0.871
1070	0.512	0.999	0.999	0.994	0.869
1070	0.517	1	0.998	0.99	0.868
1070	0.523	1	0.996	0.985	0.866
1070	0.529	0.999	0.993	0.979	0.863
1070	0.534	0.998	0.989	0.972	0.86
1070	0.54	0.997	0.985	0.965	0.857
1070	0.546	0.995	0.98	0.956	0.853
1070	0.551	0.992	0.975	0.947	0.849
1070	0.557	0.989	0.968	0.938	0.845
1070	0.563	0.986	0.962	0.928	0.84
1070	0.569	0.982	0.955	0.917	0.835
1070	0.574	0.979	0.948	0.907	0.831
1070	0.58	0.975	0.94	0.896	0.825
1070	0.586	0.97	0.933	0.884	0.82
1080	0.592	0.966	0.924	0.873	0.815
1080	0.598	0.961	0.916	0.861	0.809
1080	0.604	0.956	0.907	0.849	0.804
1080	0.61	0.95	0.898	0.836	0.798
1080	0.617	0.944	0.889	0.824	0.793
1080	0.623	0.938	0.879	0.811	0.787
1080	0.629	0.931	0.869	0.797	0.781
1080	0.635	0.924	0.858	0.784	0.775
1080	0.641	0.916	0.848	0.769	0.769
1080	0.647	0.908	0.836	0.755	0.763
1080	0.653	0.9	0.825	0.74	0.757
1080	0.659	0.891	0.813	0.725	0.75
1080	0.664	0.883	0.801	0.71	0.743
1080	0.669	0.873	0.789	0.695	0.736
1080	0.673	0.864	0.777	0.68	0.73
1080	0.677	0.855	0.765	0.665	0.723
1080	0.681	0.845	0.753	0.651	0.716
1080	0.684	0.836	0.741	0.637	0.71
1080	0.687	0.826	0.729	0.623	0.704
1080	0.69	0.817	0.718	0.61	0.699
1080	0.693	0.808	0.707	0.597	0.693
1090	0.695	0.8	0.696	0.585	0.688
1090	0.697	0.791	0.686	0.574	0.683
1090	0.699	0.784	0.676	0.563	0.678
1090	0.701	0.776	0.666	0.552	0.674
1090	0.703	0.769	0.657	0.542	0.67
1090	0.704	0.762	0.648	0.532	0.666
1090	0.706	0.756	0.64	0.523	0.662
1090	0.708	0.751	0.633	0.515	0.659
1090	0.71	0.746	0.626	0.507	0.656
1090	0.712	0.741	0.62	0.499	0.653
1090	0.713	0.737	0.614	0.492	0.65
1090	0.715	0.733	0.609	0.486	0.648
1090	0.716	0.73	0.605	0.48	0.646
1090	0.718	0.727	0.6	0.475	0.644
1090	0.719	0.724	0.597	0.47	0.642
1090	0.72	0.721	0.593	0.466	0.641
1090	0.72	0.719	0.59	0.462	0.639
1090	0.721	0.716	0.587	0.459	0.638
1090	0.72	0.714	0.584	0.455	0.636
1090	0.72	0.711	0.582	0.453	0.635
1090	0.719	0.709	0.579	0.45	0.634
1100	0.717	0.706	0.577	0.448	0.632
1100	0.716	0.704	0.574	0.446	0.631
1100	0.713	0.701	0.572	0.444	0.63
1100	0.711	0.699	0.57	0.442	0.628
1100	0.708	0.696	0.567	0.441	0.627
1100	0.704	0.694	0.565	0.439	0.626
1100	0.7	0.691	0.563	0.438	0.624
1100	0.696	0.688	0.561	0.437	0.623
1100	0.692	0.685	0.558	0.436	0.621
1100	0.688	0.682	0.556	0.436	0.62
1100	0.683	0.679	0.554	0.435	0.619
1100	0.678	0.676	0.552	0.434	0.617
1100	0.673	0.673	0.55	0.433	0.616
1100	0.668	0.67	0.548	0.432	0.614
1100	0.662	0.667	0.546	0.431	0.612
1100	0.657	0.664	0.544	0.431	0.611
1100	0.651	0.661	0.542	0.43	0.609
1100	0.645	0.657	0.54	0.429	0.607
1100	0.639	0.654	0.538	0.428	0.605
1100	0.633	0.651	0.536	0.427	0.603
1110	0.627	0.647	0.534	0.426	0.601
1110	0.621	0.644	0.533	0.426	0.6
1110	0.614	0.641	0.531	0.425	0.598
1110	0.608	0.638	0.529	0.425	0.596
1110	0.602	0.635	0.527	0.424	0.594
1110	0.596	0.632	0.526	0.424	0.593
1110	0.59	0.63	0.525	0.424	0.591
1110	0.585	0.627	0.524	0.425	0.59
1110	0.58	0.625	0.523	0.425	0.589
1110	0.575	0.624	0.522	0.426	0.588
1110	0.571	0.622	0.522	0.427	0.588
1110	0.567	0.621	0.522	0.428	0.587
1110	0.564	0.62	0.522	0.429	0.587
1110	0.562	0.62	0.522	0.431	0.587
1110	0.56	0.62	0.523	0.433	0.588
1110	0.558	0.621	0.524	0.435	0.588
1110	0.558	0.621	0.526	0.437	0.589
1110	0.557	0.623	0.528	0.44	0.59
1110	0.557	0.624	0.53	0.443	0.591
1110	0.558	0.626	0.533	0.446	0.593
1110	0.559	0.628	0.536	0.449	0.594
1120	0.56	0.63	0.539	0.452	0.596
1120	0.561	0.632	0.542	0.455	0.597
1120	0.561	0.635	0.545	0.459	0.599
1120	0.562	0.637	0.548	0.462	0.601
1120	0.562	0.64	0.551	0.466	0.602
1120	0.561	0.642	0.555	0.47	0.604
1120	0.56	0.644	0.558	0.474	0.606
1120	0.558	0.646	0.561	0.478	0.607
1120	0.556	0.648	0.564	0.482	0.609
1120	0.554	0.65	0.567	0.486	0.611
1120	0.55	0.652	0.571	0.491	0.613
1120	0.547	0.654	0.574	0.496	0.615
1120	0.543	0.656	0.577	0.501	0.617
1120	0.538	0.658	0.581	0.506	0.62
1120	0.533	0.66	0.585	0.511	0.622
1120	0.528	0.662	0.589	0.517	0.625
1120	0.522	0.664	0.593	0.523	0.628
1120	0.516	0.666	0.597	0.529	0.63
1120	0.51	0.668	0.601	0.535	0.633
1120	0.503	0.67	0.605	0.541	0.636
1120	0.496	0.672	0.609	0.547	0.639
1130	0.489	0.674	0.614	0.553	0.642
1130	0.481	0.676	0.618	0.56	0.645
1130	0.473	0.678	0.623	0.566	0.648
1130	0.465	0.68	0.627	0.573	0.651
1130	0.456	0.682	0.631	0.579	0.654
1130	0.447	0.684	0.636	0.586	0.657
1130	0.438	0.686	0.64	0.592	0.659
1130	0.428	0.688	0.644	0.599	0.662
1130	0.418	0.689	0.648	0.606	0.665
1130	0.408	0.691	0.653	0.614	0.667
1130	0.398	0.693	0.657	0.621	0.67
1130	0.388	0.695	0.661	0.629	0.673
1130	0.378	0.696	0.666	0.637	0.676
1130	0.368	0.698	0.671	0.645	0.679
1130	0.358	0.7	0.675	0.653	0.682
1130	0.349	0.703	0.68	0.662	0.685
1130	0.339	0.705	0.686	0.671	0.688
1130	0.33	0.708	0.691	0.68	0.692
1130	0.321	0.711	0.697	0.69	0.696
1130	0.313	0.714	0.703	0.699	0.7
1130	0.305	0.717	0.709	0.709	0.704
1140	0.297	0.721	0.716	0.719	0.708
1140	0.289	0.725	0.722	0.728	0.712
1140	0.282	0.728	0.729	0.738	0.716
1140	0.275	0.732	0.735	0.747	0.72
1140	0.269	0.736	0.742	0.757	0.724
1140	0.263	0.74	0.748	0.766	0.728
1140	0.257	0.744	0.754	0.774	0.731
1140	0.251	0.747	0.759	0.782	0.734
1140	0.246	0.751	0.764	0.79	0.737
1140	0.241	0.754	0.769	0.798	0.74
1140	0.236	0.757	0.774	0.805	0.742
1140	0.231	0.759	0.778	0.812	0.744
1140	0.226	0.761	0.781	0.819	0.746
1140	0.222	0.763	0.785	0.825	0.747
1140	0.218	0.765	0.788	0.831	0.747
1140	0.214	0.766	0.791	0.837	0.748
1140	0.21	0.767	0.794	0.842	0.747
1140	0.207	0.768	0.796	0.847	0.747
1140	0.204	0.768	0.799	0.851	0.746
1140	0.201	0.768	0.801	0.855	0.745
1150	0.198	0.768	0.803	0.858	0.743
1150	0.195	0.767	0.805	0.861	0.741
1150	0.193	0.766	0.806	0.863	0.739
1150	0.191	0.765	0.807	0.865	0.736
1150	0.189	0.763	0.808	0.867	0.734
1150	0.187	0.761	0.808	0.868	0.731
1150	0.186	0.758	0.808	0.868	0.728
1150	0.184	0.755	0.807	0.868	0.725
1150	0.183	0.751	0.806	0.867	0.722
1150	0.182	0.747	0.805	0.866	0.719
1150	0.181	0.743	0.803	0.865	0.716
1150	0.18	0.739	0.801	0.863	0.713
1150	0.179	0.735	0.799	0.861	0.71
1150	0.178	0.73	0.796	0.858	0.707
1150	0.177	0.726	0.794	0.855	0.704
1150	0.176	0.721	0.791	0.852	0.701
1150	0.175	0.716	0.787	0.848	0.698
1150	0.175	0.711	0.784	0.845	0.696
1150	0.174	0.707	0.781	0.84	0.693
1150	0.174	0.702	0.777	0.836	0.691
1150	0.174	0.697	0.773	0.832	0.688
1160	0.174	0.693	0.77	0.827	0.686
1160	0.174	0.689	0.766	0.822	0.684
1160	0.174	0.684	0.762	0.816	0.681
1160	0.174	0.68	0.758	0.811	0.679
1160	0.175	0.676	0.753	0.804	0.676
1160	0.175	0.672	0.749	0.798	0.673
1160	0.176	0.667	0.744	0.791	0.67
1160	0.177	0.663	0.738	0.784	0.667
1160	0.177	0.658	0.733	0.776	0.663
1160	0.178	0.653	0.726	0.768	0.66
1160	0.179	0.648	0.72	0.76	0.656
1160	0.18	0.642	0.713	0.752	0.652
1160	0.181	0.637	0.706	0.743	0.648
1160	0.182	0.631	0.698	0.734	0.644
1160	0.183	0.625	0.691	0.725	0.64
1160	0.184	0.619	0.683	0.715	0.635
1160	0.185	0.613	0.675	0.705	0.631
1160	0.186	0.607	0.666	0.695	0.626
1160	0.187	0.601	0.657	0.684	0.621
1160	0.189	0.595	0.649	0.673	0.615
1160	0.19	0.588	0.639	0.661	0.61
1170	0.192	0.581	0.629	0.649	0.604
1170	0.194	0.574	0.619	0.636	0.597
1170	0.197	0.566	0.608	0.622	0.591
1170	0.199	0.558	0.597	0.608	0.584
1170	0.202	0.549	0.586	0.594	0.577
1170	0.205	0.541	0.574	0.579	0.57
1170	0.208	0.532	0.562	0.564	0.563
1170	0.212	0.523	0.55	0.548	0.555
1170	0.215	0.514	0.538	0.533	0.548
1170	0.218	0.505	0.526	0.518	0.541
1170	0.222	0.496	0.514	0.504	0.534
1170	0.225	0.487	0.503	0.489	0.527
1170	0.228	0.479	0.492	0.475	0.52
1170	0.231	0.471	0.481	0.462	0.513
1170	0.233	0.463	0.471	0.449	0.507
1170	0.236	0.456	0.461	0.437	0.501
1170	0.238	0.448	0.451	0.425	0.495
1170	0.24	0.441	0.441	0.413	0.489
1170	0.241	0.434	0.432	0.402	0.483
1170	0.243	0.428	0.423	0.391	0.478
1170	0.244	0.422	0.414	0.38	0.473
1180	0.245	0.416	0.406	0.37	0.468
1180	0.246	0.41	0.398	0.36	0.463
1180	0.247	0.404	0.39	0.351	0.459
1180	0.248	0.399	0.382	0.341	0.455
1180	0.248	0.394	0.375	0.333	0.451
1180	0.249	0.389	0.368	0.324	0.447
1180	0.25	0.385	0.361	0.316	0.443
1180	0.251	0.38	0.355	0.308	0.44
1180	0.252	0.377	0.349	0.301	0.437
1180	0.253	0.373	0.343	0.295	0.434
1180	0.254	0.37	0.339	0.288	0.432
1180	0.255	0.367	0.334	0.283	0.429
1180	0.257	0.365	0.33	0.278	0.427
1180	0.258	0.363	0.327	0.273	0.426
1180	0.26	0.361	0.324	0.269	0.424
1180	0.262	0.359	0.321	0.266	0.423
1180	0.264	0.358	0.318	0.263	0.422
1180	0.265	0.357	0.316	0.26	0.421
1180	0.267	0.356	0.314	0.257	0.42
1180	0.269	0.355	0.313	0.255	0.42
1190	0.271	0.354	0.311	0.253	0.419
1190	0.274	0.354	0.31	0.251	0.419
1190	0.276	0.353	0.309	0.25	0.419
1190	0.279	0.353	0.308	0.248	0.419
1190	0.281	0.353	0.307	0.247	0.419
1190	0.284	0.353	0.306	0.246	0.419
1190	0.287	0.353	0.306	0.245	0.419
1190	0.291	0.353	0.305	0.244	0.419
1190	0.294	0.354	0.305	0.243	0.419
1190	0.297	0.354	0.305	0.242	0.419
1190	0.301	0.355	0.305	0.241	0.419
1190	0.305	0.356	0.305	0.241	0.42
1190	0.309	0.357	0.305	0.24	0.42
1190	0.313	0.358	0.306	0.24	0.42
1190	0.317	0.359	0.306	0.24	0.421
1190	0.321	0.36	0.307	0.239	0.421
1190	0.326	0.36	0.307	0.239	0.422
1190	0.33	0.362	0.308	0.239	0.422
1190	0.334	0.363	0.308	0.239	0.423
1190	0.339	0.364	0.309	0.239	0.424
1190	0.343	0.365	0.31	0.239	0.424
1200	0.348	0.366	0.31	0.239	0.425
1200	0.352	0.367	0.311	0.239	0.425
1200	0.356	0.369	0.312	0.239	0.426
1200	0.36	0.37	0.313	0.239	0.426
1200	0.365	0.371	0.313	0.239	0.427
1200	0.369	0.373	0.314	0.24	0.427
1200	0.373	0.374	0.315	0.24	0.428
1200	0.378	0.375	0.316	0.24	0.428
1200	0.382	0.377	0.317	0.24	0.429
1200	0.387	0.378	0.318	0.24	0.43
1200	0.391	0.38	0.319	0.241	0.431
1200	0.396	0.382	0.32	0.241	0.431
1200	0.401	0.383	0.321	0.242	0.432
1200	0.406	0.385	0.322	0.242	0.433
1200	0.411	0.387	0.324	0.243	0.435
1200	0.416	0.388	0.325	0.243	0.436
1200	0.421	0.39	0.326	0.244	0.437
1200	0.426	0.392	0.328	0.244	0.438
1200	0.431	0.394	0.329	0.245	0.439
1200	0.436	0.396	0.331	0.245	0.44
1200	0.441	0.398	0.332	0.246	0.441
1210	0.446	0.4	0.334	0.247	0.442
1210	0.451	0.402	0.335	0.248	0.443
1210	0.455	0.403	0.337	0.248	0.444
1210	0.46	0.405	0.338	0.249	0.445
1210	0.464	0.407	0.34	0.25	0.447
1210	0.469	0.409	0.342	0.251	0.448
1210	0.473	0.411	0.343	0.252	0.449
1210	0.478	0.413	0.345	0.253	0.45
1210	0.482	0.415	0.346	0.254	0.451
1210	0.487	0.417	0.348	0.255	0.452
1210	0.492	0.419	0.35	0.256	0.454
1210	0.496	0.422	0.351	0.257	0.455
1210	0.502	0.424	0.353	0.258	0.456
1210	0.507	0.427	0.355	0.259	0.458
1210	0.512	0.429	0.357	0.26	0.459
1210	0.518	0.432	0.36	0.261	0.46
1210	0.524	0.435	0.362	0.262	0.462
1210	0.53	0.438	0.365	0.264	0.464
1210	0.536	0.441	0.367	0.265	0.465
1210	0.543	0.444	0.37	0.267	0.467
1210	0.549	0.448	0.373	0.268	0.469
1220	0.556	0.451	0.376	0.27	0.471
1220	0.563	0.455	0.38	0.272	0.473
1220	0.569	0.458	0.383	0.275	0.475
1220	0.576	0.462	0.386	0.277	0.477
1220	0.583	0.466	0.39	0.279	0.479
1220	0.59	0.469	0.393	0.282	0.481
1220	0.596	0.473	0.397	0.284	0.483
1220	0.603	0.477	0.4	0.287	0.486
1220	0.609	0.481	0.404	0.29	0.488
1220	0.615	0.486	0.407	0.292	0.491
1220	0.622	0.49	0.411	0.295	0.493
1220	0.628	0.495	0.415	0.298	0.496
1220	0.634	0.5	0.42	0.302	0.499
1220	0.64	0.505	0.424	0.305	0.502
1220	0.646	0.51	0.429	0.309	0.505
1220	0.652	0.515	0.434	0.313	0.509
1220	0.658	0.521	0.439	0.318	0.512
1220	0.664	0.527	0.445	0.323	0.516
1220	0.67	0.534	0.452	0.328	0.521
1220	0.676	0.541	0.458	0.334	0.525
1230	0.682	0.548	0.466	0.341	0.53
1230	0.689	0.555	0.473	0.347	0.534
1230	0.696	0.562	0.481	0.354	0.539
1230	0.702	0.57	0.488	0.361	0.544
1230	0.709	0.577	0.496	0.367	0.548
1230	0.716	0.584	0.503	0.373	0.553
1230	0.723	0.591	0.51	0.379	0.557
1230	0.73	0.597	0.516	0.384	0.561
1230	0.738	0.602	0.521	0.388	0.564
1230	0.745	0.607	0.526	0.39	0.566
1230	0.752	0.611	0.529	0.392	0.568
1230	0.759	0.614	0.531	0.392	0.57
1230	0.766	0.617	0.532	0.391	0.571
1230	0.773	0.618	0.533	0.39	0.571
1230	0.78	0.62	0.532	0.387	0.572
1230	0.786	0.621	0.532	0.384	0.572
1230	0.793	0.622	0.531	0.381	0.571
1230	0.799	0.622	0.53	0.378	0.571
1230	0.805	0.623	0.529	0.375	0.571
1230	0.811	0.624	0.528	0.373	0.571
1230	0.816	0.624	0.528	0.37	0.572
1240	0.821	0.625	0.527	0.368	0.572
1240	0.825	0.626	0.527	0.366	0.572
1240	0.829	0.626	0.526	0.364	0.573
1240	0.833	0.627	0.526	0.363	0.573
1240	0.835	0.627	0.525	0.361	0.574
1240	0.837	0.628	0.525	0.36	0.574
1240	0.839	0.628	0.525	0.359	0.575
1240	0.84	0.628	0.524	0.358	0.575
1240	0.84	0.627	0.524	0.357	0.575
1240	0.839	0.627	0.523	0.357	0.576
1240	0.838	0.626	0.522	0.356	0.576
1240	0.836	0.626	0.522	0.356	0.576
1240	0.834	0.625	0.521	0.356	0.577
1240	0.83	0.624	0.521	0.356	0.577
1240	0.827	0.624	0.52	0.357	0.578
1240	0.823	0.623	0.52	0.357	0.578
1240	0.818	0.622	0.519	0.358	0.579
1240	0.813	0.621	0.519	0.358	0.579
1240	0.808	0.62	0.518	0.359	0.58
1240	0.802	0.619	0.517	0.359	0.58
1240	0.796	0.617	0.517	0.359	0.581
1250	0.79	0.616	0.516	0.359	0.581
1250	0.784	0.614	0.515	0.359	0.581
1250	0.778	0.612	0.514	0.359	0.582
1250	0.771	0.61	0.513	0.359	0.582
1250	0.765	0.608	0.511	0.359	0.582
1250	0.758	0.606	0.51	0.358	0.582
1250	0.751	0.604	0.509	0.358	0.582
1250	0.744	0.602	0.507	0.358	0.582
1250	0.738	0.599	0.506	0.358	0.581
1250	0.731	0.597	0.504	0.357	0.582
1250	0.724	0.595	0.503	0.357	0.582
1250	0.718	0.593	0.501	0.357	0.582
1250	0.711	0.59	0.5	0.358	0.582
1250	0.705	0.589	0.499	0.358	0.582
1250	0.699	0.587	0.498	0.358	0.582
1250	0.693	0.585	0.497	0.359	0.583
1250	0.687	0.584	0.497	0.36	0.583
1250	0.681	0.583	0.496	0.361	0.584
1250	0.676	0.582	0.496	0.362	0.584
1250	0.671	0.581	0.496	0.363	0.585
1250	0.666	0.581	0.496	0.365	0.586
1260	0.662	0.58	0.496	0.367	0.587
1260	0.658	0.58	0.497	0.369	0.588
1260	0.653	0.58	0.498	0.371	0.589
1260	0.649	0.581	0.499	0.374	0.591
1260	0.645	0.581	0.501	0.377	0.592
1260	0.642	0.582	0.503	0.381	0.594
1260	0.638	0.583	0.505	0.385	0.596
1260	0.634	0.584	0.508	0.389	0.598
1260	0.629	0.585	0.511	0.394	0.6
1260	0.625	0.587	0.514	0.4	0.602
1260	0.621	0.589	0.518	0.405	0.604
1260	0.616	0.591	0.522	0.411	0.606
1260	0.611	0.593	0.526	0.418	0.608
1260	0.605	0.595	0.53	0.425	0.61
1260	0.6	0.597	0.535	0.432	0.613
1260	0.594	0.599	0.539	0.439	0.615
1260	0.587	0.601	0.544	0.446	0.617
1260	0.581	0.603	0.549	0.454	0.619
1260	0.574	0.604	0.553	0.461	0.62
1260	0.567	0.606	0.557	0.467	0.622
1270	0.559	0.607	0.561	0.474	0.623
1270	0.552	0.608	0.564	0.479	0.624
1270	0.544	0.608	0.566	0.484	0.625
1270	0.536	0.608	0.568	0.489	0.625
1270	0.528	0.607	0.57	0.492	0.625
1270	0.52	0.606	0.57	0.494	0.625
1270	0.512	0.604	0.57	0.495	0.623
1270	0.504	0.601	0.568	0.495	0.622
1270	0.496	0.598	0.566	0.494	0.62
1270	0.488	0.593	0.562	0.491	0.617
1270	0.481	0.587	0.557	0.486	0.613
1270	0.473	0.581	0.551	0.481	0.609
1270	0.465	0.574	0.544	0.474	0.604
1270	0.458	0.565	0.536	0.465	0.599
1270	0.451	0.557	0.527	0.456	0.593
1270	0.444	0.547	0.517	0.446	0.587
1270	0.437	0.538	0.507	0.435	0.581
1270	0.431	0.528	0.497	0.424	0.574
1270	0.424	0.518	0.487	0.413	0.567
1270	0.418	0.508	0.476	0.403	0.561
1270	0.412	0.499	0.466	0.392	0.554
1280	0.407	0.49	0.456	0.381	0.548
1280	0.401	0.481	0.447	0.371	0.542
1280	0.395	0.472	0.437	0.362	0.536
1280	0.39	0.464	0.429	0.353	0.53
1280	0.385	0.456	0.42	0.344	0.524
1280	0.38	0.448	0.412	0.335	0.518
1280	0.375	0.441	0.404	0.327	0.513
1280	0.37	0.433	0.397	0.319	0.507
1280	0.365	0.426	0.39	0.312	0.502
1280	0.361	0.42	0.383	0.305	0.497
1280	0.356	0.413	0.376	0.298	0.492
1280	0.352	0.407	0.37	0.291	0.487
1280	0.347	0.401	0.364	0.285	0.482
1280	0.343	0.395	0.359	0.28	0.478
1280	0.339	0.389	0.353	0.274	0.474
1280	0.335	0.383	0.348	0.27	0.47
1280	0.33	0.378	0.343	0.265	0.466
1280	0.326	0.373	0.339	0.261	0.462
1280	0.322	0.368	0.334	0.257	0.458
1280	0.318	0.363	0.33	0.253	0.454
1280	0.313	0.359	0.326	0.249	0.451
1290	0.309	0.354	0.322	0.246	0.448
1290	0.305	0.35	0.318	0.243	0.444
1290	0.301	0.345	0.314	0.24	0.441
1290	0.297	0.341	0.31	0.237	0.438
1290	0.292	0.337	0.307	0.234	0.435
1290	0.288	0.334	0.304	0.231	0.432
1290	0.284	0.33	0.301	0.229	0.429
1290	0.28	0.326	0.297	0.226	0.426
1290	0.275	0.323	0.295	0.224	0.424
1290	0.271	0.32	0.292	0.222	0.422
1290	0.267	0.316	0.289	0.22	0.419
1290	0.262	0.313	0.287	0.218	0.417
1290	0.258	0.31	0.284	0.216	0.415
1290	0.253	0.308	0.282	0.214	0.414
1290	0.249	0.305	0.279	0.213	0.412
1290	0.245	0.302	0.277	0.211	0.41
1290	0.24	0.299	0.275	0.21	0.409
1290	0.236	0.297	0.273	0.209	0.407
1290	0.231	0.294	0.271	0.207	0.406
1290	0.227	0.292	0.269	0.206	0.405
1290	0.222	0.29	0.268	0.205	0.404
1300	0.218	0.287	0.266	0.205	0.403
1300	0.213	0.285	0.264	0.204	0.402
1300	0.209	0.283	0.263	0.203	0.401
1300	0.205	0.281	0.261	0.203	0.4
1300	0.2	0.279	0.26	0.202	0.4
1300	0.196	0.278	0.259	0.202	0.399
1300	0.192	0.276	0.257	0.201	0.399
1300	0.188	0.274	0.256	0.201	0.398
1300	0.184	0.273	0.255	0.201	0.398
1300	0.18	0.271	0.253	0.2	0.397
1300	0.177	0.27	0.252	0.2	0.397
1300	0.173	0.269	0.251	0.2	0.396
1300	0.17	0.268	0.25	0.2	0.396
1300	0.167	0.267	0.25	0.199	0.396
1300	0.164	0.266	0.249	0.199	0.396
1300	0.162	0.265	0.248	0.199	0.395
1300	0.159	0.264	0.248	0.199	0.395
1300	0.157	0.263	0.248	0.199	0.396
1300	0.155	0.263	0.248	0.199	0.396
1300	0.153	0.262	0.247	0.199	0.396
1310	0.151	0.262	0.247	0.2	0.396
1310	0.149	0.261	0.247	0.2	0.397
1310	0.147	0.261	0.247	0.2	0.397
1310	0.145	0.26	0.247	0.201	0.397
1310	0.144	0.26	0.247	0.201	0.398
1310	0.142	0.26	0.247	0.202	0.398
1310	0.14	0.26	0.247	0.202	0.399
1310	0.139	0.259	0.247	0.202	0.399
1310	0.137	0.259	0.246	0.203	0.399
1310	0.135	0.259	0.246	0.203	0.4
1310	0.134	0.259	0.246	0.203	0.4
1310	0.132	0.258	0.245	0.203	0.4
1310	0.131	0.258	0.245	0.203	0.4
1310	0.129	0.258	0.245	0.202	0.4
1310	0.128	0.258	0.244	0.202	0.401
1310	0.126	0.257	0.244	0.202	0.401
1310	0.125	0.257	0.244	0.202	0.401
1310	0.124	0.257	0.244	0.202	0.401
1310	0.123	0.257	0.244	0.202	0.402
1310	0.122	0.257	0.244	0.202	0.402
1310	0.122	0.257	0.244	0.202	0.403
1320	0.121	0.257	0.244	0.202	0.403
1320	0.12	0.257	0.244	0.202	0.404
1320	0.12	0.257	0.244	0.203	0.404
1320	0.119	0.257	0.244	0.203	0.405
1320	0.119	0.257	0.244	0.203	0.405
1320	0.119	0.257	0.244	0.203	0.406
1320	0.118	0.257	0.244	0.203	0.406
1320	0.118	0.257	0.244	0.203	0.406
1320	0.118	0.257	0.244	0.203	0.406
1320	0.118	0.257	0.244	0.203	0.407
1320	0.118	0.257	0.243	0.203	0.407
1320	0.118	0.257	0.243	0.203	0.407
1320	0.118	0.257	0.243	0.203	0.407
1320	0.118	0.257	0.243	0.203	0.407
1320	0.119	0.257	0.243	0.202	0.407
1320	0.119	0.258	0.243	0.202	0.408
1320	0.12	0.258	0.243	0.202	0.408
1320	0.121	0.258	0.243	0.201	0.408
1320	0.122	0.259	0.243	0.201	0.408
1320	0.123	0.259	0.244	0.201	0.408
1320	0.125	0.26	0.244	0.201	0.408
1330	0.127	0.26	0.245	0.2	0.408
1330	0.13	0.261	0.245	0.2	0.408
1330	0.133	0.262	0.246	0.2	0.409
1330	0.136	0.263	0.246	0.2	0.409
1330	0.14	0.264	0.247	0.201	0.409
1330	0.145	0.265	0.248	0.201	0.409
1330	0.15	0.267	0.249	0.201	0.409
1330	0.156	0.269	0.25	0.201	0.409
1330	0.163	0.271	0.251	0.201	0.409
1330	0.171	0.273	0.252	0.201	0.409
1330	0.179	0.275	0.254	0.201	0.409
1330	0.189	0.278	0.255	0.202	0.409
1330	0.199	0.281	0.257	0.202	0.409
1330	0.211	0.284	0.259	0.202	0.409
1330	0.223	0.287	0.261	0.202	0.409
1330	0.236	0.291	0.263	0.203	0.409
1330	0.249	0.294	0.266	0.203	0.408
1330	0.263	0.298	0.268	0.203	0.408
1330	0.276	0.302	0.271	0.204	0.408
1330	0.289	0.305	0.273	0.204	0.408
1340	0.302	0.309	0.276	0.204	0.407
1340	0.314	0.313	0.278	0.204	0.407
1340	0.325	0.316	0.281	0.204	0.407
1340	0.334	0.319	0.283	0.204	0.407
1340	0.342	0.321	0.285	0.204	0.407
1340	0.347	0.323	0.287	0.204	0.407
1340	0.351	0.325	0.288	0.204	0.407
1340	0.353	0.326	0.289	0.204	0.407
1340	0.352	0.326	0.29	0.204	0.406
1340	0.35	0.326	0.29	0.204	0.406
1340	0.345	0.325	0.289	0.204	0.406
1340	0.338	0.324	0.289	0.204	0.406
1340	0.329	0.321	0.287	0.203	0.405
1340	0.319	0.319	0.285	0.203	0.405
1340	0.307	0.315	0.283	0.203	0.405
1340	0.294	0.311	0.28	0.202	0.404
1340	0.281	0.307	0.278	0.202	0.404
1340	0.267	0.303	0.274	0.201	0.403
1340	0.253	0.298	0.271	0.201	0.403
1340	0.239	0.294	0.268	0.2	0.402
1340	0.226	0.289	0.264	0.199	0.402
1350	0.213	0.285	0.261	0.199	0.401
1350	0.201	0.281	0.258	0.198	0.401
1350	0.19	0.277	0.255	0.197	0.4
1350	0.18	0.274	0.253	0.197	0.4
1350	0.171	0.271	0.25	0.196	0.4
1350	0.163	0.268	0.248	0.196	0.4
1350	0.156	0.265	0.246	0.196	0.4
1350	0.149	0.263	0.244	0.196	0.401
1350	0.144	0.261	0.243	0.196	0.401
1350	0.139	0.26	0.242	0.196	0.402
1350	0.135	0.258	0.241	0.196	0.402
1350	0.131	0.257	0.24	0.197	0.403
1350	0.128	0.256	0.24	0.197	0.403
1350	0.125	0.256	0.24	0.198	0.404
1350	0.123	0.255	0.239	0.198	0.405
1350	0.121	0.255	0.239	0.199	0.406
1350	0.12	0.254	0.239	0.2	0.406
1350	0.118	0.254	0.239	0.201	0.407
1350	0.117	0.255	0.24	0.201	0.408
1350	0.117	0.255	0.24	0.202	0.409
1350	0.116	0.255	0.24	0.203	0.41
1360	0.115	0.256	0.241	0.204	0.411
1360	0.115	0.257	0.242	0.204	0.413
1360	0.115	0.258	0.242	0.205	0.414
1360	0.115	0.259	0.243	0.206	0.415
1360	0.115	0.26	0.244	0.207	0.417
1360	0.115	0.261	0.245	0.208	0.418
1360	0.116	0.262	0.246	0.209	0.42
1360	0.116	0.264	0.247	0.21	0.421
1360	0.117	0.265	0.248	0.211	0.423
1360	0.118	0.267	0.25	0.212	0.425
1360	0.119	0.269	0.251	0.214	0.427
1360	0.12	0.271	0.253	0.215	0.429
1360	0.121	0.273	0.255	0.217	0.431
1360	0.123	0.275	0.257	0.219	0.433
1360	0.124	0.277	0.259	0.221	0.435
1360	0.126	0.28	0.261	0.223	0.437
[truncated: 5,471 more rows]

## Sheet: TGA (Fig. 4)
Temperature (°C)	Weight (%)
	rPET	L0	L1	L3	L5
25	99.9903	99.8385	100.225	99.8867	99.7834
25.167	99.9913	99.8389	100.228	99.8887	99.7824
25.333	99.9927	99.8391	100.23	99.8907	99.7824
25.5	99.9942	99.8393	100.233	99.8932	99.7834
25.667	99.9958	99.8409	100.235	99.8964	99.7853
25.833	99.999	99.845	100.239	99.9011	99.7895
26	100.008	99.8541	100.248	99.9112	99.8003
26.167	100.021	99.8678	100.261	99.9267	99.8172
26.333	100.029	99.877	100.269	99.9366	99.8285
26.5	100.026	99.8771	100.267	99.9374	99.8298
26.667	100.017	99.8732	100.261	99.934	99.8263
26.833	100.01	99.8735	100.255	99.9352	99.8254
27	100.01	99.8803	100.256	99.9439	99.833
27.167	100.016	99.8945	100.262	99.9596	99.8488
27.333	100.026	99.9135	100.272	99.9805	99.8708
27.5	100.037	99.9324	100.284	100.002	99.8924
27.667	100.047	99.9494	100.294	100.021	99.9118
27.833	100.054	99.9636	100.303	100.036	99.9285
28	100.059	99.9743	100.31	100.047	99.9405
28.167	100.061	99.9814	100.314	100.056	99.9482
28.333	100.061	99.9857	100.316	100.061	99.9529
28.5	100.059	99.9876	100.317	100.065	99.9553
28.667	100.057	99.9888	100.317	100.066	99.9563
28.833	100.054	99.9895	100.317	100.067	99.9567
29	100.051	99.9896	100.317	100.067	99.9566
29.167	100.049	99.9902	100.317	100.068	99.9566
29.333	100.046	99.9907	100.317	100.068	99.9564
29.5	100.045	99.9915	100.317	100.068	99.9566
29.667	100.044	99.9926	100.318	100.069	99.9571
29.833	100.043	99.9932	100.319	100.07	99.9571
30	100.042	99.9936	100.32	100.071	99.9576
30.167	100.042	99.994	100.321	100.073	99.9584
30.333	100.042	99.9948	100.323	100.074	99.9592
30.5	100.042	99.9957	100.325	100.076	99.9602
30.667	100.042	99.9966	100.326	100.078	99.9616
30.833	100.042	99.9977	100.328	100.079	99.9634
31	100.043	99.9988	100.33	100.082	99.965
31.167	100.043	99.9996	100.331	100.084	99.9664
31.333	100.043	100	100.333	100.087	99.9669
31.5	100.044	100.001	100.334	100.089	99.9676
31.667	100.044	100.001	100.336	100.091	99.969
31.833	100.044	100.002	100.338	100.093	99.9703
32	100.045	100.002	100.34	100.095	99.9714
32.167	100.045	100.003	100.342	100.098	99.9733
32.333	100.045	100.003	100.344	100.1	99.9757
32.5	100.045	100.004	100.346	100.101	99.9781
32.667	100.046	100.005	100.348	100.103	99.98
32.833	100.046	100.005	100.35	100.105	99.9817
33	100.046	100.005	100.352	100.106	99.983
33.167	100.046	100.005	100.353	100.108	99.9833
33.333	100.046	100.006	100.355	100.109	99.9835
33.5	100.046	100.006	100.356	100.11	99.9835
33.667	100.047	100.006	100.358	100.111	99.9835
33.833	100.047	100.006	100.359	100.112	99.9838
34	100.047	100.005	100.36	100.113	99.9841
34.167	100.047	100.005	100.361	100.113	99.9848
34.333	100.048	100.005	100.362	100.114	99.9853
34.5	100.047	100.004	100.364	100.115	99.9859
34.667	100.046	100.004	100.365	100.115	99.9866
34.833	100.045	100.003	100.365	100.116	99.9872
35	100.044	100.003	100.366	100.117	99.9873
35.167	100.044	100.003	100.367	100.117	99.9875
35.333	100.044	100.002	100.367	100.118	99.9876
35.5	100.043	100.002	100.367	100.118	99.9874
35.667	100.043	100.001	100.367	100.118	99.987
35.833	100.043	100.001	100.366	100.118	99.9867
36	100.042	99.9995	100.366	100.118	99.986
36.167	100.042	99.9984	100.366	100.118	99.9852
36.333	100.041	99.9972	100.366	100.118	99.9844
36.5	100.04	99.9955	100.366	100.118	99.9832
36.667	100.04	99.994	100.365	100.118	99.9821
36.833	100.039	99.9926	100.365	100.118	99.9807
37	100.038	99.9912	100.365	100.117	99.9792
37.167	100.037	99.9894	100.364	100.117	99.9775
37.333	100.036	99.9876	100.364	100.117	99.9759
37.5	100.035	99.9856	100.364	100.116	99.9748
37.667	100.035	99.9836	100.363	100.116	99.9736
37.833	100.034	99.9817	100.362	100.115	99.9724
38	100.034	99.9799	100.361	100.114	99.9709
38.167	100.034	99.9782	100.359	100.113	99.9689
38.333	100.033	99.9767	100.357	100.112	99.9665
38.5	100.032	99.9749	100.355	100.111	99.9639
38.667	100.031	99.9727	100.353	100.109	99.9614
38.833	100.03	99.9708	100.351	100.108	99.9589
39	100.029	99.9686	100.349	100.107	99.9562
39.167	100.027	99.9662	100.347	100.106	99.9528
39.333	100.026	99.964	100.345	100.104	99.9496
39.5	100.025	99.9617	100.342	100.102	99.9462
39.667	100.024	99.9595	100.34	100.1	99.9425
39.833	100.024	99.9572	100.338	100.099	99.9389
40	100.023	99.9545	100.336	100.097	99.9353
40.167	100.022	99.9521	100.334	100.095	99.9316
40.333	100.021	99.9497	100.331	100.092	99.9281
40.5	100.021	99.9467	100.329	100.09	99.9251
40.667	100.02	99.9438	100.327	100.088	99.9215
40.833	100.019	99.941	100.324	100.086	99.9177
41	100.018	99.9385	100.322	100.084	99.9139
41.167	100.017	99.9357	100.319	100.082	99.91
41.333	100.016	99.9328	100.317	100.08	99.906
41.5	100.016	99.9296	100.315	100.077	99.902
41.667	100.015	99.9266	100.312	100.075	99.8976
41.833	100.014	99.9233	100.31	100.072	99.893
42	100.013	99.9199	100.307	100.069	99.8885
42.167	100.012	99.9165	100.304	100.067	99.8845
42.333	100.011	99.9129	100.302	100.064	99.8812
42.5	100.01	99.9095	100.299	100.061	99.8776
42.667	100.009	99.906	100.295	100.059	99.8735
42.833	100.008	99.9026	100.292	100.056	99.8686
43	100.007	99.8992	100.288	100.053	99.8641
43.167	100.006	99.8959	100.285	100.05	99.8593
43.333	100.004	99.8926	100.282	100.047	99.8543
43.5	100.003	99.8887	100.278	100.044	99.8496
43.667	100.002	99.8847	100.275	100.041	99.8447
43.833	100.001	99.8807	100.272	100.038	99.8403
44	100	99.8767	100.269	100.035	99.8354
44.167	99.9994	99.8729	100.266	100.031	99.8303
44.333	99.9984	99.8694	100.262	100.028	99.8259
44.5	99.9975	99.8654	100.259	100.025	99.8209
44.667	99.9968	99.8616	100.256	100.022	99.8153
44.833	99.9955	99.8571	100.253	100.019	99.8111
45	99.9939	99.8522	100.249	100.015	99.8067
45.167	99.9923	99.8482	100.246	100.012	99.8011
45.333	99.9907	99.8444	100.242	100.009	99.7954
45.5	99.9895	99.8399	100.239	100.005	99.7898
45.667	99.9881	99.8353	100.235	100.002	99.7853
45.833	99.9865	99.831	100.232	99.9979	99.7806
46	99.9846	99.8273	100.228	99.9937	99.775
46.167	99.9823	99.8233	100.223	99.9896	99.7694
46.333	99.9801	99.8185	100.219	99.9862	99.764
46.5	99.9782	99.8139	100.215	99.9826	99.7584
46.667	99.9759	99.809	100.212	99.9787	99.7527
46.833	99.9737	99.8041	100.208	99.975	99.7472
47	99.9715	99.7992	100.203	99.9718	99.7416
47.167	99.9692	99.7943	100.199	99.9684	99.7358
47.333	99.9674	99.7893	100.195	99.9644	99.7302
47.5	99.9656	99.7846	100.19	99.9611	99.7249
47.667	99.964	99.7799	100.186	99.9578	99.7198
47.833	99.9625	99.7752	100.182	99.9539	99.7146
48	99.9604	99.7703	100.177	99.9505	99.7092
48.167	99.9581	99.7654	100.174	99.9472	99.7034
48.333	99.9557	99.7608	100.169	99.9439	99.6966
48.5	99.9533	99.7563	100.166	99.9411	99.6901
48.667	99.951	99.7518	100.161	99.9377	99.6846
48.833	99.9489	99.7472	100.157	99.9338	99.6784
49	99.947	99.7425	100.153	99.9301	99.6725
49.167	99.9453	99.7377	100.149	99.9266	99.6661
49.333	99.9437	99.7329	100.145	99.9232	99.6594
49.5	99.9421	99.728	100.141	99.9195	99.6537
49.667	99.9406	99.7232	100.136	99.9156	99.6478
49.833	99.9391	99.7184	100.131	99.9117	99.6413
50	99.9373	99.7138	100.127	99.9079	99.6353
50.167	99.9355	99.7093	100.122	99.9041	99.629
50.333	99.9335	99.7048	100.118	99.9001	99.6222
50.5	99.9319	99.7004	100.113	99.8963	99.6158
50.667	99.9304	99.6959	100.108	99.8924	99.6085
50.833	99.9286	99.6914	100.104	99.8888	99.6008
51	99.9269	99.687	100.099	99.8854	99.5931
51.167	99.9254	99.6824	100.093	99.8816	99.5854
51.333	99.9242	99.6778	100.088	99.8781	99.5781
51.5	99.9229	99.6721	100.083	99.8743	99.5708
51.667	99.9217	99.6665	100.078	99.8708	99.5638
51.833	99.9204	99.6618	100.073	99.8674	99.5568
52	99.9186	99.6566	100.068	99.8639	99.5503
52.167	99.917	99.6508	100.062	99.8602	99.5439
52.333	99.9153	99.6457	100.057	99.8558	99.5368
52.5	99.9132	99.6416	100.052	99.8514	99.5296
52.667	99.911	99.6364	100.046	99.8476	99.5218
52.833	99.9092	99.6307	100.04	99.843	99.5142
53	99.9078	99.6257	100.035	99.8383	99.5073
53.167	99.9062	99.6213	100.03	99.8343	99.5004
53.333	99.9045	99.6169	100.024	99.8305	99.4936
53.5	99.9032	99.6119	100.019	99.8262	99.4861
53.667	99.9021	99.6064	100.014	99.8221	99.4782
53.833	99.901	99.6016	100.009	99.8182	99.4711
54	99.8998	99.5969	100.003	99.8141	99.464
54.167	99.8985	99.592	99.9983	99.81	99.4571
54.333	99.8974	99.5869	99.9934	99.8061	99.4496
54.5	99.8966	99.582	99.9887	99.8015	99.4415
54.667	99.8955	99.577	99.9834	99.7976	99.433
54.833	99.8942	99.572	99.9788	99.7938	99.4248
55	99.8928	99.5671	99.9741	99.7894	99.4168
55.167	99.8917	99.5629	99.9687	99.7853	99.4099
55.333	99.8905	99.5585	99.9635	99.7812	99.4024
55.5	99.8893	99.5533	99.9589	99.7766	99.3949
55.667	99.8878	99.5489	99.9536	99.7717	99.3881
55.833	99.8867	99.5445	99.9477	99.7673	99.3803
56	99.8857	99.5391	99.9425	99.7626	99.3724
56.167	99.8845	99.5345	99.9374	99.7576	99.3644
56.333	99.8832	99.5298	99.9323	99.7532	99.3561
56.5	99.8822	99.5248	99.9274	99.7482	99.3481
56.667	99.881	99.52	99.9224	99.7435	99.3401
56.833	99.8795	99.515	99.9173	99.7389	99.3322
57	99.8781	99.5102	99.9121	99.734	99.3247
57.167	99.8766	99.5053	99.907	99.7297	99.3168
57.333	99.8749	99.4995	99.9018	99.7252	99.3091
57.5	99.8738	99.4949	99.8966	99.7207	99.3012
57.667	99.8727	99.4903	99.8914	99.7168	99.2935
57.833	99.8717	99.4847	99.8857	99.7126	99.2861
58	99.8708	99.4792	99.8797	99.7079	99.2785
58.167	99.8697	99.4746	99.8743	99.7035	99.2713
58.333	99.8687	99.4702	99.8694	99.6988	99.264
58.5	99.8678	99.465	99.8644	99.694	99.2562
58.667	99.8669	99.4596	99.8595	99.6893	99.2485
58.833	99.8654	99.4545	99.8545	99.6847	99.2405
59	99.8641	99.4499	99.8497	99.6796	99.2325
59.167	99.8627	99.445	99.8448	99.6747	99.2249
59.333	99.861	99.4397	99.8399	99.6701	99.2168
59.5	99.8596	99.4343	99.835	99.6659	99.209
59.667	99.8584	99.4293	99.8301	99.6618	99.2019
59.833	99.8569	99.4251	99.8252	99.6573	99.1944
60	99.8558	99.4208	99.8205	99.653	99.187
60.167	99.8546	99.4156	99.8151	99.6486	99.1797
60.333	99.8533	99.4106	99.8095	99.6437	99.1721
60.5	99.8518	99.4056	99.8048	99.6393	99.1645
60.667	99.85	99.4006	99.8002	99.635	99.1573
60.833	99.8482	99.3955	99.7954	99.6304	99.1497
61	99.8459	99.3905	99.79	99.6262	99.1427
61.167	99.8434	99.3855	99.7842	99.622	99.1357
61.333	99.8412	99.3804	99.7791	99.6179	99.1286
61.5	99.8391	99.3753	99.7744	99.6142	99.1215
61.667	99.837	99.3703	99.7699	99.6106	99.1139
61.833	99.8353	99.3652	99.7643	99.6066	99.1063
62	99.8338	99.3603	99.7588	99.6024	99.0989
62.167	99.8323	99.3555	99.754	99.5986	99.0908
62.333	99.8307	99.3506	99.7486	99.5946	99.0827
62.5	99.8291	99.3458	99.7435	99.5907	99.0749
62.667	99.828	99.3411	99.7384	99.5868	99.0671
62.833	99.8269	99.3364	99.7332	99.583	99.0593
63	99.8257	99.3316	99.7283	99.5793	99.0516
63.167	99.8247	99.3256	99.723	99.5753	99.0436
63.333	99.8237	99.3197	99.7178	99.5714	99.0359
63.5	99.8225	99.315	99.7124	99.5672	99.0282
63.667	99.8214	99.3104	99.7072	99.5636	99.0201
63.833	99.8204	99.3059	99.702	99.5594	99.0122
64	99.8193	99.3015	99.6964	99.5548	99.0045
64.167	99.818	99.2972	99.6908	99.551	98.9971
64.333	99.8167	99.2927	99.6854	99.5474	98.9899
64.5	99.8151	99.2882	99.68	99.543	98.9826
64.667	99.8139	99.2838	99.6743	99.5393	98.9755
64.833	99.813	99.2796	99.669	99.5358	98.9685
65	99.8119	99.2752	99.664	99.5318	98.9611
65.167	99.8108	99.2709	99.6586	99.5281	98.9534
65.333	99.8101	99.2666	99.6534	99.5239	98.9454
65.5	99.8096	99.2623	99.6483	99.5206	98.9374
65.667	99.8089	99.2582	99.6428	99.5171	98.9295
65.833	99.8083	99.2541	99.6374	99.5128	98.9216
66	99.8077	99.2489	99.632	99.5095	98.9139
66.167	99.8068	99.2435	99.6268	99.506	98.9062
66.333	99.8058	99.2393	99.6215	99.5014	98.8983
66.5	99.8046	99.2345	99.6164	99.4966	98.8905
66.667	99.8038	99.2292	99.6113	99.4933	98.883
66.833	99.8029	99.2245	99.606	99.49	98.8753
67	99.802	99.2204	99.6007	99.4855	98.8674
67.167	99.8013	99.2163	99.5957	99.4811	98.8595
67.333	99.8003	99.2123	99.5908	99.477	98.8517
67.5	99.7995	99.2083	99.5859	99.4729	98.8441
67.667	99.7988	99.2042	99.5814	99.4689	98.8366
67.833	99.7981	99.1992	99.5766	99.4652	98.8297
68	99.7974	99.1941	99.5722	99.4621	98.8229
68.167	99.7966	99.19	99.5676	99.4586	98.8157
68.333	99.796	99.1861	99.5631	99.4555	98.8087
68.5	99.7951	99.182	99.5586	99.4522	98.8016
68.667	99.7943	99.177	99.5541	99.4488	98.7948
68.833	99.7932	99.1723	99.5494	99.4457	98.7881
69	99.7922	99.1683	99.5444	99.4416	98.7812
69.167	99.7912	99.1641	99.5395	99.4372	98.7746
69.333	99.7902	99.1602	99.5343	99.4328	98.7677
69.5	99.7892	99.1564	99.5293	99.4287	98.7608
69.667	99.7881	99.1525	99.5246	99.4247	98.7541
69.833	99.7872	99.1486	99.5197	99.4205	98.7474
70	99.7865	99.1447	99.515	99.4164	98.7406
70.167	99.7858	99.1399	99.5105	99.4123	98.7338
70.333	99.7852	99.1351	99.5065	99.4081	98.7267
70.5	99.7846	99.1303	99.502	99.4039	98.7193
70.667	99.7841	99.1254	99.4975	99.3998	98.7119
70.833	99.7836	99.1206	99.4935	99.3957	98.7044
71	99.7832	99.1158	99.489	99.3917	98.6969
71.167	99.7827	99.1118	99.4844	99.3886	98.6892
71.333	99.7821	99.108	99.48	99.3858	98.6817
71.5	99.7817	99.1034	99.4753	99.3818	98.6747
71.667	99.7812	99.0988	99.4709	99.3777	98.6677
71.833	99.7807	99.0949	99.4662	99.3736	98.661
72	99.7801	99.0906	99.4614	99.3698	98.6544
72.167	99.7793	99.0859	99.4571	99.3658	98.648
72.333	99.7785	99.0818	99.4525	99.3628	98.6418
72.5	99.7774	99.0772	99.4483	99.3599	98.6358
72.667	99.7761	99.0725	99.4437	99.356	98.6295
72.833	99.7751	99.0678	99.4394	99.352	98.6232
73	99.7745	99.063	99.4353	99.348	98.6169
73.167	99.7736	99.0592	99.4311	99.3441	98.6108
73.333	99.7726	99.0544	99.4277	99.3404	98.6046
73.5	99.7716	99.0497	99.4236	99.3367	98.5984
73.667	99.7706	99.0458	99.4195	99.3331	98.592
73.833	99.7698	99.0414	99.416	99.3298	98.5856
74	99.7692	99.037	99.4116	99.327	98.5792
74.167	99.7682	99.0328	99.4074	99.3236	98.573
74.333	99.7672	99.0283	99.4031	99.3204	98.567
74.5	99.7663	99.0243	99.3989	99.3175	98.561
74.667	99.7651	99.0195	99.3947	99.3139	98.5549
74.833	99.764	99.0147	99.3906	99.3104	98.5494
75	99.7631	99.011	99.3865	99.3078	98.5439
75.167	99.7619	99.0067	99.3824	99.3048	98.538
75.333	99.7607	99.002	99.3785	99.3008	98.5322
75.5	99.7596	98.9983	99.3744	99.2971	98.5261
75.667	99.7589	98.9939	99.3705	99.2934	98.5194
75.833	99.7582	98.9895	99.3663	99.29	98.5124
76	99.7575	98.986	99.362	99.2876	98.506
76.167	99.7565	98.982	99.3578	99.2852	98.5003
76.333	99.7554	98.9772	99.3534	99.2826	98.4947
76.5	99.7543	98.9729	99.3494	99.28	98.4896
76.667	99.7533	98.9692	99.3455	99.277	98.4851
76.833	99.7521	98.9658	99.3414	99.2741	98.4798
77	99.7512	98.9624	99.3373	99.2709	98.4741
77.167	99.7502	98.959	99.3331	99.2683	98.4686
77.333	99.7494	98.9554	99.3288	99.2655	98.4631
77.5	99.7488	98.9508	99.3246	99.2625	98.4579
77.667	99.748	98.9462	99.3205	99.2598	98.4527
77.833	99.7474	98.9428	99.3164	99.2573	98.4478
78	99.7468	98.9385	99.3121	99.2548	98.4431
78.167	99.7463	98.934	99.3077	99.2519	98.438
78.333	99.7459	98.9303	99.3032	99.2491	98.4339
78.5	99.7452	98.9268	99.2985	99.2461	98.43
78.667	99.7446	98.9233	99.2946	99.2425	98.4253
78.833	99.7441	98.9201	99.2902	99.2402	98.42
79	99.7433	98.9166	99.2858	99.238	98.4157
79.167	99.7424	98.9122	99.2818	99.2347	98.4118
79.333	99.7413	98.9077	99.2776	99.2322	98.4065
79.5	99.7405	98.9039	99.2736	99.2295	98.401
79.667	99.7396	98.9004	99.2693	99.2268	98.3956
79.833	99.7383	98.8969	99.2654	99.2242	98.3899
80	99.7371	98.8935	99.2613	99.2213	98.3845
80.167	99.7361	98.8901	99.2571	99.2183	98.3788
80.333	99.7354	98.8867	99.2536	99.2157	98.373
80.5	99.7348	98.8822	99.2495	99.2132	98.3679
80.667	99.7339	98.8779	99.2457	99.2101	98.3627
80.833	99.7332	98.8746	99.2424	99.2077	98.3577
81	99.7324	98.8713	99.2383	99.2051	98.3532
81.167	99.7315	98.868	99.2347	99.2026	98.3483
81.333	99.7308	98.8648	99.231	99.2003	98.3436
81.5	99.7301	98.8617	99.2271	99.1977	98.3384
81.667	99.7293	98.8586	99.2234	99.1949	98.3337
81.833	99.7287	98.8546	99.2194	99.1924	98.3286
82	99.7282	98.8503	99.2159	99.1897	98.3235
82.167	99.7276	98.8464	99.2121	99.187	98.3195
82.333	99.727	98.8428	99.208	99.1849	98.3148
82.5	99.7262	98.8383	99.2046	99.1817	98.3099
82.667	99.7256	98.8341	99.2004	99.1794	98.3059
82.833	99.7251	98.8308	99.1964	99.177	98.3021
83	99.7245	98.8269	99.1927	99.174	98.2973
83.167	99.7236	98.8226	99.1886	99.1713	98.2923
83.333	99.723	98.8186	99.1853	99.1688	98.2882
83.5	99.7226	98.8153	99.1813	99.1662	98.2832
83.667	99.7221	98.8117	99.1774	99.1638	98.2781
83.833	99.7217	98.8073	99.1744	99.1614	98.2739
84	99.7215	98.8032	99.1707	99.1589	98.27
84.167	99.7213	98.799	99.1667	99.1564	98.2661
84.333	99.7211	98.7946	99.1636	99.1534	98.262
84.5	99.7207	98.7912	99.1607	99.1511	98.257
84.667	99.7205	98.788	99.1579	99.1488	98.2525
84.833	99.7204	98.7838	99.1549	99.1457	98.2479
85	99.7202	98.7794	99.1511	99.1431	98.243
85.167	99.7199	98.7755	99.1471	99.1402	98.239
85.333	99.7194	98.7722	99.1438	99.1377	98.2349
85.5	99.7188	98.769	99.141	99.1352	98.2298
85.667	99.7183	98.7658	99.1381	99.1326	98.225
85.833	99.7176	98.7625	99.1352	99.1303	98.2208
86	99.7167	98.7582	99.1322	99.1283	98.2169
86.167	99.7159	98.7536	99.1292	99.1264	98.2131
86.333	99.715	98.75	99.1261	99.1238	98.2094
86.5	99.7141	98.7469	99.1233	99.1216	98.2059
86.667	99.7132	98.7438	99.1204	99.1193	98.2024
86.833	99.7123	98.7405	99.1175	99.1171	98.1986
87	99.7114	98.7363	99.1145	99.1153	98.1961
87.167	99.7106	98.7321	99.1114	99.113	98.1934
87.333	99.7098	98.7286	99.1084	99.111	98.1895
87.5	99.7087	98.7252	99.1047	99.1087	98.1857
87.667	99.7077	98.7217	99.1007	99.1063	98.182
87.833	99.7067	98.7184	99.0974	99.104	98.1784
88	99.7056	98.7152	99.0945	99.1017	98.1746
88.167	99.7047	98.7113	99.0918	99.0997	98.1708
88.333	99.7038	98.7072	99.0889	99.0977	98.1674
88.5	99.703	98.7038	99.0855	99.0959	98.1636
88.667	99.7024	98.7007	99.0816	99.0943	98.1599
88.833	99.7015	98.6975	99.0783	99.0923	98.1563
89	99.7006	98.6942	99.0753	99.0904	98.1525
89.167	99.6997	98.6908	99.0724	99.0889	98.1488
89.333	99.6988	98.6876	99.0695	99.0871	98.1451
89.5	99.6981	98.6835	99.0666	99.085	98.1414
89.667	99.6972	98.6793	99.0638	99.0831	98.1386
89.833	99.6964	98.6758	99.0609	99.081	98.1364
90	99.6957	98.6726	99.058	99.0787	98.1331
90.167	99.6951	98.6694	99.0551	99.077	98.1304
90.333	99.6945	98.6661	99.0523	99.0754	98.1279
90.5	99.694	98.6628	99.0494	99.0738	98.1244
90.667	99.6934	98.6594	99.0465	99.072	98.1205
90.833	99.6926	98.6551	99.0435	99.0704	98.1175
91	99.6918	98.6509	99.0404	99.0687	98.115
91.167	99.6909	98.6477	99.0373	99.0668	98.1117
91.333	99.69	98.6446	99.0343	99.0648	98.1091
91.5	99.6894	98.6414	99.0312	99.063	98.1066
91.667	99.6888	98.6384	99.0274	99.0611	98.1038
91.833	99.6879	98.6353	99.0238	99.0592	98.1015
92	99.6873	98.6323	99.0209	99.0575	98.0983
92.167	99.6869	98.629	99.018	99.0553	98.0958
92.333	99.6865	98.6256	99.0149	99.0533	98.0935
92.5	99.6862	98.6222	99.012	99.0509	98.0899
92.667	99.6857	98.6191	99.0084	99.0485	98.087
92.833	99.6851	98.616	99.0046	99.046	98.0845
93	99.6847	98.613	99.0017	99.0438	98.0816
93.167	99.6846	98.61	98.9991	99.042	98.078
93.333	99.6842	98.6069	98.9964	99.04	98.0743
93.5	99.6841	98.6038	98.9936	99.0383	98.071
93.667	99.6839	98.6005	98.9907	99.0368	98.0686
93.833	99.6836	98.597	98.9871	99.0349	98.066
94	99.683	98.5936	98.9832	99.0329	98.0631
94.167	99.6824	98.5902	98.98	99.0313	98.0608
94.333	99.6817	98.5871	98.9772	99.0298	98.0581
94.5	99.6808	98.584	98.9744	99.0279	98.0545
94.667	99.6798	98.5809	98.9716	99.0261	98.0512
94.833	99.6787	98.5778	98.9686	99.0244	98.0487
95	99.6777	98.5747	98.9657	99.0222	98.0457
95.167	99.6771	98.5714	98.9628	99.0201	98.042
95.333	99.6767	98.5682	98.96	99.0179	98.0381
95.5	99.6763	98.565	98.9571	99.016	98.0343
95.667	99.6761	98.5618	98.9541	99.0144	98.0317
95.833	99.6761	98.5587	98.9512	99.0127	98.0294
96	99.6757	98.5557	98.9482	99.0107	98.0259
96.167	99.6753	98.5526	98.9451	99.0091	98.0225
96.333	99.6751	98.5492	98.9422	99.0068	98.0196
96.5	99.6751	98.5449	98.9393	99.0046	98.0174
96.667	99.6748	98.5409	98.9365	99.0029	98.0144
96.833	99.6744	98.5373	98.9336	99.0008	98.0122
97	99.674	98.5332	98.9308	98.9991	98.0099
97.167	99.6734	98.5296	98.928	98.997	98.0071
97.333	99.6728	98.5256	98.9252	98.9952	98.0048
97.5	99.6721	98.5214	98.9224	98.9936	98.0023
97.667	99.6715	98.5181	98.9197	98.9912	98.0001
97.833	99.6713	98.515	98.9171	98.9892	97.9977
98	99.671	98.5118	98.9144	98.9874	97.9953
98.167	99.6705	98.5086	98.9115	98.9852	97.9925
98.333	99.67	98.5057	98.9087	98.9838	97.9902
98.5	99.67	98.5027	98.9059	98.982	97.9879
98.667	99.6699	98.4997	98.903	98.9802	97.9852
98.833	99.6695	98.4968	98.9001	98.9794	97.9826
99	99.6691	98.494	98.8973	98.9785	97.9803
99.167	99.6687	98.4906	98.8946	98.977	97.9781
99.333	99.6685	98.4864	98.892	98.9753	97.9758
99.5	99.668	98.4827	98.8894	98.9741	97.9739
99.667	99.6674	98.4795	98.8874	98.9726	97.9716
99.833	99.6669	98.4764	98.8857	98.971	97.9694
100	99.6662	98.4731	98.8832	98.9695	97.9674
100.167	99.6661	98.4698	98.8804	98.9681	97.965
100.333	99.6661	98.4666	98.8775	98.9669	97.9627
100.5	99.6657	98.4634	98.8748	98.9655	97.9605
100.667	99.6654	98.4603	98.8721	98.964	97.9583
100.833	99.6652	98.4571	98.8693	98.9624	97.9562
101	99.6649	98.4542	98.8664	98.9609	97.9544
101.167	99.6645	98.4512	98.8636	98.9595	97.9524
101.333	99.6639	98.448	98.8609	98.9581	97.9502
101.5	99.6633	98.4449	98.8582	98.9558	97.948
101.667	99.6627	98.4418	98.8554	98.9536	97.9458
101.833	99.662	98.4386	98.8526	98.952	97.9436
102	99.6614	98.4357	98.8506	98.9499	97.9413
102.167	99.6608	98.4328	98.8489	98.9484	97.9388
102.333	99.6601	98.4298	98.8463	98.9471	97.9368
102.5	99.6597	98.4268	98.8435	98.9454	97.9343
102.667	99.6591	98.4239	98.8408	98.9435	97.9311
102.833	99.6583	98.4211	98.838	98.9422	97.9288
103	99.6577	98.4181	98.8353	98.9409	97.9264
103.167	99.6569	98.4157	98.8325	98.9394	97.9242
103.333	99.6562	98.4137	98.8298	98.9383	97.9228
103.5	99.6557	98.4112	98.8269	98.9373	97.9212
103.667	99.6553	98.4083	98.824	98.9362	97.9197
103.833	99.6547	98.4052	98.8211	98.935	97.9187
104	99.6542	98.4021	98.8184	98.9338	97.9176
104.167	99.6537	98.3991	98.8157	98.9325	97.9156
104.333	99.6531	98.3971	98.8131	98.9313	97.9136
104.5	99.6524	98.3952	98.8104	98.9301	97.912
104.667	99.6516	98.3922	98.8077	98.9287	97.9105
104.833	99.6508	98.3891	98.805	98.9276	97.9084
105	99.6501	98.3861	98.8022	98.9265	97.9063
105.167	99.6498	98.383	98.7996	98.9253	97.9048
105.333	99.6493	98.3801	98.797	98.9242	97.903
105.5	99.6487	98.3772	98.7944	98.9232	97.9008
105.667	99.6482	98.3751	98.7916	98.9222	97.8979
105.833	99.6476	98.373	98.7887	98.921	97.8943
106	99.6469	98.37	98.7859	98.9196	97.8917
106.167	99.6461	98.3673	98.7831	98.9181	97.8898
106.333	99.645	98.3655	98.7802	98.9165	97.8873
106.5	99.6441	98.3632	98.7775	98.9149	97.8852
106.667	99.6433	98.3602	98.775	98.9128	97.8839
106.833	99.6427	98.3572	98.7724	98.9107	97.8821
107	99.6422	98.3543	98.7697	98.909	97.88
107.167	99.642	98.3513	98.767	98.9069	97.8783
107.333	99.6419	98.3484	98.7641	98.9053	97.8764
107.5	99.6417	98.3454	98.7612	98.9041	97.8742
107.667	99.6416	98.3434	98.7584	98.9025	97.8723
107.833	99.6414	98.3414	98.7558	98.9016	97.8701
108	99.6412	98.3384	98.754	98.9008	97.868
108.167	99.641	98.3354	98.7523	98.8996	97.8659
108.333	99.6409	98.3333	98.7498	98.898	97.8636
108.5	99.6409	98.3315	98.7469	98.8966	97.8615
108.667	99.6405	98.3288	98.7442	98.8954	97.8596
108.833	99.6401	98.3259	98.7416	98.8932	97.8575
109	99.6398	98.3232	98.7391	98.891	97.8556
109.167	99.6395	98.3214	98.7364	98.889	97.854
109.333	99.6393	98.3193	98.7337	98.8873	97.8517
109.5	99.6389	98.3163	98.7321	98.8853	97.8499
109.667	99.6385	98.3132	98.7305	98.8832	97.8477
109.833	99.6381	98.3104	98.7278	98.8816	97.8456
110	99.6375	98.3085	98.725	98.8801	97.8442
110.167	99.6373	98.3064	98.7223	98.8788	97.8429
110.333	99.6372	98.3034	98.7195	98.878	97.842
110.5	99.637	98.3003	98.7178	98.8776	97.8402
110.667	99.6372	98.2974	98.7161	98.8767	97.8374
110.833	99.6374	98.2952	98.7134	98.8757	97.8352
111	99.6375	98.2935	98.7107	98.8746	97.8328
111.167	99.6377	98.2912	98.7081	98.8735	97.8306
111.333	99.6378	98.2883	98.706	98.8725	97.8289
111.5	99.6377	98.2853	98.7045	98.8714	97.8272
111.667	99.6377	98.2822	98.7026	98.8702	97.8254
111.833	99.6376	98.28	98.7	98.8687	97.8241
112	99.6373	98.2782	98.6972	98.8672	97.8235
112.167	99.6369	98.2756	98.6954	98.8654	97.8228
112.333	99.6365	98.2728	98.6937	98.8634	97.8219
112.5	99.6363	98.27	98.6912	98.8619	97.8208
112.667	99.6362	98.2671	98.6886	98.8603	97.8188
112.833	99.6361	98.2652	98.6861	98.8587	97.8167
113	99.6358	98.2632	98.6846	98.8575	97.8149
113.167	99.6352	98.2601	98.6827	98.8569	97.8131
113.333	99.6346	98.2572	98.68	98.8564	97.8118
113.5	99.6341	98.2543	98.6773	98.8553	97.8104
113.667	99.6336	98.2525	98.6747	98.8543	97.8085
113.833	99.6332	98.2508	98.6721	98.8533	97.8072
114	99.6331	98.248	98.6695	98.852	97.8057
114.167	99.6328	98.2461	98.6668	98.8507	97.8038
114.333	99.6325	98.2442	98.6641	98.8495	97.8023
114.5	99.632	98.2415	98.6614	98.8483	97.8006
114.667	99.6313	98.2397	98.6587	98.8473	97.7984
114.833	99.6305	98.2379	98.6561	98.8462	97.797
115	99.6296	98.2362	98.6543	98.8453	97.7959
115.167	99.6288	98.2345	98.6526	98.8446	97.7945
115.333	99.6279	98.2328	98.6502	98.8439	97.7939
115.5	99.6271	98.2308	98.6475	98.843	97.7929
115.667	99.6263	98.2279	98.6448	98.8421	97.7912
115.833	99.6258	98.225	98.6422	98.8413	97.7898
116	99.6258	98.2231	98.6396	98.8406	97.7878
116.167	99.6257	98.2214	98.637	98.8397	97.7858
116.333	99.6254	98.2187	98.6346	98.8387	97.7842
116.5	99.6252	98.2159	98.632	98.8379	97.782
116.667	99.6251	98.2136	98.6293	98.837	97.7803
116.833	99.6248	98.2117	98.6267	98.8351	97.7788
117	99.6242	98.2094	98.6241	98.831	97.7773
117.167	99.6236	98.2076	98.6214	98.8212	97.7764
117.333	99.623	98.2056	98.6196	98.8057	97.7756
117.5	99.6225	98.2038	98.618	98.7898	97.7738
117.667	99.6219	98.202	98.6154	98.7777	97.7719
117.833	99.6214	98.2002	98.6127	98.7727	97.77
118	99.6209	98.1984	98.6101	98.7746	97.7686
118.167	99.6201	98.1966	98.6076	98.7809	97.7675
118.333	99.6192	98.1949	98.6052	98.7892	97.7662
118.5	99.6186	98.1932	98.6027	98.7973	97.7655
118.667	99.618	98.1914	98.6002	98.8044	97.7646
118.833	99.6172	98.1897	98.5976	98.8098	97.7629
119	99.6165	98.1879	98.595	98.8134	97.7613
119.167	99.616	98.1861	98.5923	98.8152	97.7596
119.333	99.6157	98.1843	98.5896	98.8159	97.7581
119.5	99.6154	98.1826	98.5874	98.8161	97.7568
119.667	99.615	98.1811	98.5859	98.8153	97.7552
119.833	99.6147	98.1796	98.5839	98.8142	97.7533
120	99.6145	98.1778	98.5813	98.8132	97.7516
120.167	99.6146	98.176	98.5787	98.8122	97.7496
120.333	99.6147	98.174	98.5765	98.8112	97.748
120.5	99.6146	98.1723	98.5749	98.8092	97.7464
120.667	99.6146	98.1704	98.573	98.8072	97.7444
120.833	99.6149	98.1684	98.5705	98.8052	97.7432
121	99.615	98.1666	98.5682	98.8037	97.7418
121.167	99.6149	98.1647	98.5667	98.8022	97.74
121.333	99.6146	98.163	98.565	98.8005	97.7385
121.5	99.6143	98.1611	98.5625	98.7992	97.737
121.667	99.6142	98.1595	98.5601	98.7978	97.7353
121.833	99.6139	98.1572	98.5585	98.7963	97.7338
122	99.6138	98.1555	98.5568	98.7952	97.7326
122.167	99.6138	98.1538	98.5543	98.7943	97.7311
122.333	99.614	98.1518	98.5522	98.7936	97.7295
122.5	99.6139	98.1502	98.5507	98.7918	97.728
122.667	99.6135	98.1482	98.549	98.7901	97.7263
122.833	99.6132	98.1465	98.5466	98.7887	97.7246
123	99.6129	98.1444	98.5451	98.7868	97.7232
123.167	99.6125	98.1427	98.5433	98.7851	97.7215
123.333	99.6122	98.141	98.5411	98.7832	97.7198
123.5	99.6122	98.1393	98.5395	98.7819	97.7188
123.667	99.612	98.1377	98.5377	98.7809	97.7178
123.833	99.6115	98.1361	98.5355	98.78	97.7165
124	99.6113	98.1343	98.5339	98.7797	97.7157
124.167	99.6114	98.1326	98.532	98.7795	97.715
124.333	99.6116	98.1308	98.5304	98.7788	97.7139
124.5	99.6117	98.1288	98.5289	98.7778	97.7127
124.667	99.6119	98.127	98.5264	98.7769	97.7116
124.833	99.6121	98.1245	98.5239	98.7758	97.7105
125	99.6121	98.1225	98.5218	98.7744	97.7094
125.167	99.6123	98.1209	98.5204	98.7733	97.7075
125.333	99.6126	98.1185	98.5185	98.7724	97.7058
125.5	99.6127	98.1158	98.516	98.7718	97.7047
125.667	99.6126	98.1142	98.5135	98.7711	97.7037
125.833	99.6124	98.1126	98.5118	98.7704	97.7028
126	99.6123	98.1098	98.5103	98.7696	97.7011
126.167	99.6124	98.1079	98.5079	98.7688	97.6997
126.333	99.6131	98.1062	98.5054	98.7681	97.6988
126.5	99.614	98.1038	98.5029	98.7671	97.6976
126.667	99.6144	98.1022	98.5004	98.7656	97.6965
126.833	99.6139	98.1005	98.4988	98.7642	97.6953
127	99.613	98.0976	98.4972	98.7622	97.6939
127.167	99.612	98.0952	98.4946	98.7597	97.6921
127.333	99.6112	98.0934	98.4921	98.7579	97.6908
127.5	99.6103	98.0916	98.4895	98.7567	97.6897
127.667	99.6096	98.0899	98.4871	98.7569	97.6884
127.833	99.6091	98.0886	98.4847	98.7579	97.6876
128	99.6086	98.0869	98.4821	98.7585	97.687
128.167	99.6082	98.0854	98.4796	98.7577	97.6863
128.333	99.6077	98.0836	98.4771	98.7564	97.6852
128.5	99.6071	98.0817	98.4746	98.7544	97.6841
128.667	99.6066	98.0802	98.4721	98.7516	97.6831
128.833	99.6063	98.0782	98.4707	98.7487	97.6823
129	99.6057	98.0765	98.4694	98.7468	97.6814
129.167	99.6051	98.0748	98.467	98.7457	97.6797
129.333	99.6043	98.0728	98.4646	98.7446	97.6779
129.5	99.6037	98.0711	98.4621	98.7444	97.6764
129.667	99.6033	98.0695	98.4596	98.7442	97.6748
129.833	99.6029	98.0679	98.4572	98.7433	97.6737
130	99.6026	98.0667	98.4547	98.7422	97.6727
130.167	99.6022	98.0654	98.4523	98.741	97.6715
130.333	99.6018	98.0637	98.4499	98.7398	97.6702
130.5	99.6013	98.0621	98.4475	98.7383	97.6688
130.667	99.601	98.0605	98.4451	98.7368	97.6679
130.833	99.6005	98.0587	98.4426	98.7363	97.6667
131	99.6001	98.057	98.4406	98.7359	97.6649
131.167	99.5997	98.0556	98.4392	98.7347	97.6635
131.333	99.5991	98.054	98.4372	98.7337	97.6616
131.5	99.5984	98.0524	98.4347	98.7327	97.6598
131.667	99.5977	98.0508	98.4322	98.7309	97.658
131.833	99.5971	98.0491	98.4298	98.7294	97.6562
132	99.5967	98.0475	98.4273	98.7283	97.6547
132.167	99.5963	98.0463	98.4248	98.7268	97.653
132.333	99.5962	98.0447	98.4223	98.7256	97.6516
132.5	99.5962	98.0434	98.4199	98.7244	97.6503
132.667	99.5959	98.042	98.4182	98.7227	97.6485
132.833	99.5958	98.0405	98.4169	98.7213	97.647
133	99.5956	98.0388	98.4147	98.7195	97.6452
133.167	99.5954	98.0369	98.4123	98.7175	97.6432
133.333	99.5952	98.0353	98.41	98.7157	97.6415
133.5	99.5953	98.0329	98.4075	98.7142	97.6395
133.667	99.5954	98.0311	98.4049	98.7127	97.6376
133.833	99.5956	98.0296	98.4025	98.7116	97.6359
134	99.5955	98.0277	98.4001	98.7107	97.6342
134.167	99.5957	98.0261	98.3978	98.7091	97.6323
134.333	99.596	98.0243	98.3954	98.7078	97.6307
134.5	99.5961	98.0228	98.3935	98.7068	97.6281
134.667	99.596	98.0211	98.3921	98.7052	97.6251
134.833	99.5958	98.0196	98.39	98.704	97.6233
135	99.5954	98.0182	98.3875	98.7026	97.6214
135.167	99.5949	98.0168	98.3851	98.7009	97.6185
135.333	99.5945	98.0153	98.3826	98.6995	97.6166
135.5	99.594	98.0138	98.3801	98.6978	97.6157
135.667	99.5937	98.0121	98.3776	98.6964	97.6148
135.833	99.5937	98.0105	98.3751	98.6952	97.6147
136	99.5937	98.0088	98.373	98.6938	97.6144
136.167	99.5936	98.0062	98.3717	98.6926	97.6134
136.333	99.594	98.0047	98.3702	98.6919	97.6123
136.5	99.5945	98.0032	98.368	98.6913	97.6111
136.667	99.5945	98.0007	98.3656	98.6907	97.6101
136.833	99.5944	97.9992	98.3632	98.69	97.6094
137	99.5945	97.9975	98.3613	98.6894	97.6088
137.167	99.5946	97.9958	98.36	98.6887	97.6077
137.333	99.5945	97.9944	98.358	98.6874	97.6065
137.5	99.5945	97.9922	98.3556	98.6861	97.6055
137.667	99.5945	97.9905	98.3531	98.6846	97.6043
137.833	99.5946	97.9886	98.3514	98.6833	97.6026
138	99.5948	97.9862	98.35	98.6822	97.601
138.167	99.5948	97.9847	98.348	98.6816	97.5995
138.333	99.5952	97.9832	98.3457	98.6808	97.5976
138.5	99.5955	97.9814	98.3433	98.6804	97.5962
138.667	99.5954	97.9798	98.341	98.6797	97.5947
138.833	99.5951	97.9779	98.3387	98.6784	97.5933
139	99.5947	97.9764	98.3363	98.6773	97.5925
139.167	99.594	97.9746	98.334	98.6764	97.5925
139.333	99.5936	97.9729	98.3316	98.6757	97.5926
139.5	99.5935	97.9714	98.3292	98.675	97.5915
139.667	99.5936	97.9697	98.327	98.6742	97.5891
139.833	99.5938	97.9681	98.3246	98.6734	97.5861
140	99.5938	97.9667	98.3222	98.6727	97.5832
140.167	99.5939	97.9653	98.3198	98.672	97.5801
140.333	99.5938	97.964	98.3176	98.6713	97.5782
140.5	99.5936	97.9625	98.3153	98.6707	97.5773
140.667	99.5934	97.961	98.313	98.6699	97.5765
140.833	99.5929	97.9594	98.3107	98.6688	97.5765
141	99.5925	97.9572	98.3083	98.6676	97.5765
141.167	99.5921	97.9558	98.3059	98.6669	97.5758
141.333	99.5919	97.9539	98.3036	98.6665	97.5748
141.5	99.5918	97.9521	98.3012	98.6662	97.5735
141.667	99.5915	97.9506	98.2989	98.6658	97.5719
141.833	99.5911	97.9492	98.2975	98.6653	97.5702
142	99.5905	97.9476	98.296	98.6645	97.5692
142.167	99.5898	97.9463	98.2937	98.6638	97.5681
142.333	99.5892	97.9449	98.2914	98.6621	97.5668
142.5	99.5886	97.9433	98.2891	98.6604	97.5659
142.667	99.5879	97.9418	98.2868	98.6592	97.5649
142.833	99.5875	97.9402	98.2843	98.6579	97.5636
143	99.5871	97.9386	98.282	98.6569	97.5622
143.167	99.5869	97.9367	98.2796	98.6564	97.5614
143.333	99.5869	97.9353	98.2772	98.6559	97.5607
143.5	99.5868	97.9332	98.2749	98.6553	97.5601
143.667	99.5867	97.9313	98.2727	98.6547	97.5595
143.833	99.5867	97.9299	98.2704	98.6537	97.5584
144	99.5866	97.928	98.2682	98.6525	97.5573
144.167	99.5863	97.9266	98.2665	98.6516	97.5563
144.333	99.5858	97.9251	98.2652	98.6504	97.5546
144.5	99.5854	97.9238	98.2633	98.649	97.5528
144.667	99.5852	97.9225	98.2609	98.6483	97.5515
144.833	99.5853	97.9211	98.2592	98.6478	97.5498
145	99.5854	97.9198	98.2579	98.6474	97.5483
145.167	99.5855	97.9184	98.2559	98.6469	97.5466
145.333	99.5856	97.9167	98.2535	98.6458	97.545
145.5	99.5855	97.9148	98.2522	98.6445	97.5435
145.667	99.5854	97.9133	98.2508	98.643	97.5419
145.833	99.5848	97.9111	98.2484	98.6415	97.5408
146	99.5838	97.9087	98.2461	98.6406	97.5393
146.167	99.5829	97.9072	98.2438	98.6394	97.5382
146.333	99.5822	97.9058	98.2416	98.6378	97.5367
146.5	99.5818	97.9044	98.2395	98.6366	97.5354
146.667	99.5818	97.9029	98.2382	98.6351	97.5339
146.833	99.5817	97.901	98.2367	98.6341	97.5321
147	99.5818	97.8995	98.2345	98.633	97.5303
147.167	99.5819	97.8974	98.2323	98.6314	97.5283
147.333	99.5822	97.8959	98.23	98.6304	97.5266
147.5	99.5828	97.8946	98.2286	98.6296	97.5242
147.667	99.5829	97.8931	98.2272	98.6283	97.5223
147.833	99.5828	97.8918	98.2251	98.6272	97.5208
148	99.5828	97.8898	98.2227	98.6262	97.519
148.167	99.583	97.8876	98.2203	98.6248	97.5173
148.333	99.5831	97.8861	98.218	98.6237	97.516
148.5	99.5832	97.8846	98.2166	98.6225	97.5147
148.667	99.5831	97.8821	98.2153	98.6211	97.5132
148.833	99.5833	97.8795	98.2131	98.6199	97.5122
149	99.5837	97.877	98.2109	98.6186	97.5108
149.167	99.5838	97.8747	98.2087	98.6172	97.5092
149.333	99.5839	97.8733	98.2066	98.616	97.5077
149.5	99.5839	97.8718	98.2046	98.6147	97.5062
149.667	99.584	97.8692	98.2033	98.6136	97.5045
149.833	99.5841	97.8666	98.2019	98.6128	97.5034
150	99.5841	97.8641	98.1996	98.612	97.5023
150.167	99.584	97.8616	98.1974	98.6107	97.5007
150.333	99.5839	97.8592	98.1951	98.6097	97.4998
150.5	99.5837	97.8575	98.1929	98.6087	97.4984
150.667	99.5834	97.8561	98.1906	98.6072	97.4968
150.833	99.583	97.8539	98.1883	98.6059	97.4951
151	99.5827	97.8515	98.1861	98.6044	97.4934
151.167	99.5824	97.8491	98.1839	98.6032	97.4919
151.333	99.5823	97.8467	98.1815	98.6017	97.4902
151.5	99.5823	97.8443	98.1793	98.6003	97.4889
151.667	99.5825	97.8418	98.177	98.5994	97.4877
151.833	99.5826	97.8393	98.1748	98.5981	97.4864
152	99.5824	97.8368	98.1725	98.5972	97.4851
152.167	99.5822	97.8343	98.1703	98.5966	97.4835
152.333	99.582	97.8318	98.1681	98.5955	97.4823
152.5	99.5819	97.8295	98.1658	98.5942	97.4814
152.667	99.5818	97.8273	98.1636	98.5932	97.4801
152.833	99.5817	97.825	98.1613	98.5923	97.4793
153	99.5819	97.8226	98.1591	98.5911	97.4782
153.167	99.5821	97.821	98.1559	98.5904	97.477
153.333	99.5823	97.8196	98.1526	98.5896	97.4763
153.5	99.5825	97.8172	98.1503	98.5883	97.4757
153.667	99.5826	97.8147	98.1481	98.5872	97.4742
153.833	99.5824	97.8122	98.1458	98.5862	97.4714
154	99.5823	97.8097	98.1436	98.5848	97.4697
154.167	99.5821	97.8073	98.1412	98.584	97.4681
154.333	99.5816	97.8048	98.1389	98.5833	97.4661
154.5	99.5813	97.8024	98.1367	98.5822	97.4651
154.667	99.581	97.8	98.1345	98.5812	97.4647
154.833	99.5806	97.7977	98.1323	98.5804	97.4646
155	99.5803	97.7953	98.1301	98.5794	97.4639
155.167	99.58	97.7929	98.1279	98.5781	97.4627
155.333	99.5796	97.7905	98.1257	98.5774	97.4608
155.5	99.579	97.7882	98.1235	98.5766	97.4587
155.667	99.5784	97.7857	98.1214	98.5755	97.4573
155.833	99.5778	97.7833	98.1193	98.5746	97.4558
156	99.5772	97.781	98.1171	98.5739	97.4543
156.167	99.5767	97.7786	98.1148	98.5724	97.453
156.333	99.5763	97.7762	98.1126	98.5712	97.4516
156.5	99.5758	97.7738	98.1104	98.57	97.4505
156.667	99.5755	97.7714	98.1082	98.5686	97.4498
156.833	99.5752	97.769	98.1061	98.567	97.4483
157	99.5751	97.7666	98.1039	98.5657	97.4474
157.167	99.5749	97.7632	98.1017	98.5642	97.4463
157.333	99.5746	97.7598	98.0995	98.5626	97.4448
157.5	99.5743	97.7575	98.0974	98.5614	97.4438
157.667	99.5739	97.755	98.0953	98.5601	97.4425
157.833	99.5734	97.7527	98.0931	98.559	97.4412
158	99.573	97.7504	98.0909	98.5577	97.4399
158.167	99.5725	97.7481	98.088	98.5565	97.4384
158.333	99.5723	97.7457	98.0847	98.555	97.437
158.5	99.5723	97.7433	98.0822	98.5538	97.4356
158.667	99.5721	97.7405	98.0801	98.5523	97.4339
158.833	99.5719	97.7369	98.0779	98.5511	97.4324
159	99.5722	97.7339	98.0756	98.5499	97.4306
159.167	99.5723	97.7315	98.0724	98.5487	97.4291
159.333	99.5722	97.7292	98.0696	98.5477	97.4276
159.5	99.5721	97.7258	98.0676	98.5463	97.4257
159.667	99.572	97.7223	98.0655	98.5452	97.4242
159.833	99.5719	97.7199	98.0626	98.5438	97.4225
160	99.5717	97.7176	98.0594	98.5425	97.4216
160.167	99.5717	97.7152	98.057	98.5412	97.4207
160.333	99.5719	97.7128	98.0548	98.5399	97.4194
160.5	99.572	97.7095	98.0524	98.5386	97.4179
160.667	99.572	97.7063	98.0493	98.5375	97.4158
160.833	99.5723	97.7032	98.0464	98.5361	97.4131
161	99.5725	97.6997	98.0439	98.5347	97.4104
161.167	99.5724	97.697	98.0407	98.5334	97.4078
161.333	99.5725	97.6937	98.0379	98.532	97.4055
161.5	99.5726	97.6904	98.0352	98.5305	97.4041
161.667	99.5726	97.687	98.0321	98.5292	97.4032
161.833	99.5727	97.6829	98.0296	98.5276	97.4017
162	99.5726	97.6792	98.0275	98.5261	97.4005
162.167	99.5722	97.6754	98.0245	98.5247	97.399
162.333	99.5721	97.6713	98.0215	98.5231	97.397
162.5	99.5723	97.6679	98.0193	98.5218	97.3954
162.667	99.5726	97.6641	98.017	98.5203	97.3935
162.833	99.5727	97.6603	98.0139	98.519	97.392
163	99.5731	97.6568	98.0108	98.5171	97.3903
163.167	99.5736	97.6527	98.0077	98.5156	97.3888
163.333	99.5739	97.6487	98.0046	98.514	97.3871
163.5	99.5742	97.645	98.0022	98.5125	97.3855
163.667	99.5745	97.641	97.9989	98.5111	97.3841
163.833	99.5746	97.6372	97.9957	98.5093	97.3817
164	99.5746	97.6337	97.9933	98.508	97.3802
164.167	99.5747	97.6302	97.9901	98.5062	97.3787
164.333	99.5748	97.6265	97.9873	98.505	97.3768
164.5	99.5748	97.6231	97.9845	98.5036	97.3755
164.667	99.5749	97.6192	97.9814	98.5022	97.3742
164.833	99.5748	97.6151	97.9789	98.5012	97.3728
165	99.5747	97.6112	97.9757	98.4999	97.3713
165.167	99.5746	97.6074	97.9727	98.4988	97.3699
165.333	99.5744	97.6034	97.9699	98.4974	97.3685
165.5	99.5743	97.5994	97.9667	98.4962	97.3672
165.667	99.5742	97.5956	97.9636	98.4948	97.3659
165.833	99.5742	97.5917	97.9605	98.4935	97.3645
166	99.5742	97.5875	97.9574	98.4921	97.3633
166.167	99.5741	97.5829	97.9543	98.4905	97.3619
166.333	99.5742	97.5788	97.9517	98.4893	97.3596
166.5	99.5743	97.5747	97.9486	98.4876	97.357
166.667	99.5744	97.5704	97.9456	98.4864	97.3556
166.833	99.5744	97.5664	97.9429	98.4848	97.3542
167	99.5743	97.5625	97.9398	98.4836	97.3516
167.167	99.5741	97.5586	97.9365	98.4823	97.3503
167.333	99.5738	97.5546	97.9333	98.4805	97.3489
167.5	99.5735	97.5504	97.9301	98.4792	97.3469
167.667	99.5732	97.546	97.9266	98.4776	97.3454
167.833	99.573	97.542	97.9234	98.4762	97.3433
168	99.573	97.5378	97.9199	98.4748	97.3413
168.167	99.5728	97.5335	97.9166	98.4735	97.34
168.333	99.5727	97.5292	97.9135	98.4724	97.3378
168.5	99.5725	97.5248	97.9106	98.471	97.3354
168.667	99.5725	97.5205	97.9076	98.4698	97.3335
168.833	99.5726	97.5162	97.9046	98.4685	97.332
169	99.5724	97.5119	97.9017	98.4675	97.33
169.167	99.5723	97.5075	97.8986	98.4664	97.328
169.333	99.572	97.5033	97.8955	98.4651	97.3267
169.5	99.5714	97.499	97.8923	98.4638	97.3249
169.667	99.5708	97.4947	97.8891	98.4623	97.3228
169.833	99.5702	97.4902	97.8855	98.461	97.3215
170	99.5696	97.4857	97.8822	98.4593	97.3195
170.167	99.5691	97.4812	97.8785	98.4579	97.3177
170.333	99.5686	97.4767	97.8742	98.4564	97.3163
170.5	99.5679	97.472	97.87	98.4539	97.3141
170.667	99.5677	97.4675	97.8664	98.4514	97.3114
170.833	99.5674	97.463	97.8628	98.45	97.3088
171	99.5673	97.4584	97.8591	98.4487	97.3064
171.167	99.5674	97.4538	97.8556	98.4465	97.3051
171.333	99.5672	97.4491	97.8519	98.4442	97.3036
171.5	99.567	97.4441	97.8479	98.4428	97.3011
171.667	99.5668	97.4395	97.8441	98.4417	97.2986
171.833	99.5667	97.435	97.8402	98.4405	97.2966
172	99.5665	97.4302	97.8362	98.4396	97.2953
172.167	99.5665	97.4258	97.8323	98.4384	97.2934
172.333	99.5665	97.4214	97.8288	98.4368	97.2909
172.5	99.5665	97.4165	97.8253	98.4354	97.2886
172.667	99.5665	97.4115	97.8219	98.4342	97.2861
172.833	99.5666	97.4068	97.8182	98.4319	97.2842
173	99.5667	97.402	97.8143	98.4295	97.283
173.167	99.5669	97.397	97.8104	98.4271	97.281
173.333	99.5671	97.392	97.8065	98.4248	97.2787
173.5	99.5672	97.3869	97.8026	98.4224	97.2771
173.667	99.5672	97.3816	97.7987	98.42	97.2752
173.833	99.5671	97.3764	97.7948	98.4177	97.2726
174	99.5668	97.3714	97.7908	98.4153	97.2702
174.167	99.5665	97.3661	97.7867	98.413	97.2677
174.333	99.5663	97.3609	97.7827	98.4107	97.2652
174.5	99.566	97.3557	97.7786	98.4084	97.2626
174.667	99.5657	97.3504	97.7746	98.406	97.26
174.833	99.5656	97.3449	97.7703	98.4036	97.2576
175	99.5654	97.3394	97.7662	98.4011	97.2562
175.167	99.5651	97.3338	97.7622	98.3985	97.2546
175.333	99.565	97.3283	97.7582	98.396	97.2521
175.5	99.5652	97.3226	97.7542	98.3945	97.2496
175.667	99.5654	97.3168	97.7501	98.3932	97.247
175.833	99.5661	97.3112	97.7459	98.391	97.2444
176	99.5667	97.3056	97.7416	98.3897	97.2429
176.167	99.567	97.3	97.7374	98.3884	97.2417
176.333	99.5672	97.2945	97.7333	98.3861	97.2394
176.5	99.5675	97.2889	97.7292	98.3837	97.237
176.667	99.5678	97.2831	97.7252	98.3814	97.2344
176.833	99.5679	97.2775	97.721	98.379	97.2308
177	99.5678	97.2718	97.7168	98.3767	97.2273
177.167	99.5678	97.2662	97.7127	98.3743	97.2247
177.333	99.5677	97.2607	97.7085	98.3722	97.221
177.5	99.5675	97.2554	97.7041	98.3709	97.2172
177.667	99.5675	97.2499	97.6999	98.3693	97.2145
177.833	99.5674	97.2442	97.6959	98.3669	97.212
178	99.5673	97.2386	97.6919	98.3647	97.2101
178.167	99.5674	97.2327	97.6877	98.3625	97.2089
178.333	99.5674	97.2271	97.6834	98.3602	97.2071
178.5	99.5678	97.2216	97.6793	98.3579	97.2055
178.667	99.5684	97.2158	97.6751	98.3564	97.2042
178.833	99.5688	97.21	97.6707	98.3551	97.202
179	99.5692	97.2043	97.6663	98.3529	97.1995
179.167	99.5698	97.1985	97.6618	98.3506	97.197
179.333	99.5699	97.1926	97.6575	98.3483	97.1945
179.5	99.5697	97.1867	97.6533	98.346	97.192
179.667	99.5694	97.181	97.6491	98.3437	97.1894
179.833	99.569	97.1752	97.6451	98.3414	97.1869
180	99.5682	97.1694	97.6409	98.3391	97.1844
180.167	99.5671	97.1636	97.6366	98.3368	97.1817
180.333	99.5664	97.1577	97.6321	98.3346	97.1793
180.5	99.5662	97.1521	97.6276	98.3323	97.1769
180.667	99.5664	97.1464	97.6231	98.3309	97.1745
180.833	99.5666	97.1406	97.6183	98.3297	97.1721
181	99.5667	97.135	97.6134	98.3275	97.1697
181.167	99.5667	97.1294	97.6085	98.3251	97.1673
181.333	99.5665	97.1236	97.6036	98.3229	97.165
181.5	99.5664	97.118	97.5987	98.3205	97.1625
181.667	99.5662	97.1124	97.5938	98.3181	97.1599
181.833	99.5658	97.1066	97.589	98.3158	97.1572
182	99.5656	97.1008	97.584	98.3135	97.1547
182.167	99.565	97.0948	97.5791	98.3111	97.1523
182.333	99.5644	97.0887	97.5742	98.3089	97.149
182.5	99.564	97.0829	97.5692	98.3067	97.1452
182.667	99.5637	97.0771	97.5641	98.3045	97.1424
182.833	99.5636	97.0713	97.559	98.3023	97.1399
183	99.5634	97.0655	97.554	98.3001	97.1374
183.167	99.5632	97.0597	97.549	98.2978	97.135
183.333	99.5629	97.0537	97.544	98.2954	97.1318
183.5	99.5625	97.0477	97.5392	98.293	97.1281
183.667	99.5622	97.0414	97.5343	98.29	97.1254
183.833	99.5618	97.035	97.5295	98.2865	97.1221
184	99.5615	97.0287	97.5247	98.2837	97.1184
184.167	99.5611	97.0223	97.5198	98.2813	97.1155
184.333	99.5607	97.0158	97.5149	98.279	97.113
184.5	99.5604	97.0095	97.5099	98.2758	97.1094
184.667	99.5601	97.0034	97.505	98.2724	97.1059
184.833	99.5601	96.9974	97.4999	98.2698	97.1035
185	99.5599	96.9912	97.495	98.2675	97.1007
185.167	99.5597	96.9852	97.49	98.2645	97.097
185.333	99.5595	96.9793	97.4847	98.261	97.0938
185.5	99.5594	96.9733	97.4795	98.2583	97.0909
185.667	99.5592	96.9673	97.474	98.2554	97.0872
185.833	99.5591	96.9611	97.4682	98.252	97.084
186	99.559	96.9548	97.4626	98.249	97.0816
186.167	99.5591	96.9484	97.457	98.2456	97.0791
186.333	99.5595	96.9419	97.4516	98.2425	97.0754
186.5	99.5599	96.9354	97.4462	98.2395	97.0717
186.667	99.5601	96.9287	97.4407	98.236	97.0691
186.833	99.5601	96.9221	97.4354	98.2332	97.0667
187	99.5601	96.9156	97.4301	98.2309	97.0643
187.167	99.5601	96.909	97.4247	98.2274	97.0611
187.333	99.5602	96.9026	97.4193	98.2241	97.0573
187.5	99.5604	96.8962	97.4139	98.2218	97.0534
187.667	99.5608	96.8897	97.4086	98.2188	97.0491
187.833	99.5611	96.8831	97.4034	98.2155	97.0451
188	99.5612	96.8765	97.3983	98.2129	97.0413
188.167	99.5615	96.8698	97.393	98.2102	97.0378
188.333	99.5615	96.863	97.388	98.2068	97.0341
188.5	99.5614	96.8562	97.383	98.2038	97.0308
188.667	99.5612	96.8494	97.3779	98.2012	97.0276
188.833	99.5608	96.8428	97.3728	98.1978	97.024
189	99.5606	96.8359	97.3677	98.1948	97.0205
189.167	99.5606	96.8289	97.3624	98.1926	97.0169
189.333	99.5607	96.822	97.3572	98.1891	97.0127
189.5	99.5611	96.8149	97.352	98.1856	97.0087
189.667	99.5615	96.8078	97.3464	98.1834	97.0044
189.833	99.5617	96.801	97.3408	98.1804	96.9995
190	99.5619	96.7944	97.3353	98.177	96.995
190.167	99.562	96.7878	97.3298	98.1742	96.992
190.333	99.562	96.7812	97.3244	98.1719	96.9893
190.5	99.5618	96.7747	97.3189	98.1686	96.9858
190.667	99.5615	96.768	97.3133	98.1652	96.9825
190.833	99.5614	96.7614	97.308	98.1624	96.9797
191	99.5615	96.7548	97.303	98.1591	96.9762
191.167	99.5615	96.7483	97.2978	98.1558	96.973
191.333	99.5614	96.7417	97.2925	98.1525	96.9706
191.5	99.5615	96.7351	97.2874	98.1497	96.9682
191.667	99.5617	96.7284	97.2819	98.1464	96.9647
191.833	99.5619	96.7219	97.2761	98.1431	96.9597
192	99.562	96.7155	97.2707	98.1397	96.9539
192.167	99.5622	96.7089	97.2651	98.1364	96.9484
192.333	99.5625	96.7024	97.2595	98.133	96.9437
192.5	99.5627	96.6961	97.2539	98.1296	96.9397
192.667	99.563	96.6894	97.2484	98.1262	96.9359
192.833	99.5634	96.6825	97.2426	98.1228	96.9324
193	99.5638	96.6758	97.2367	98.1199	96.9291
193.167	99.564	96.669	97.2309	98.1165	96.9253
193.333	99.5641	96.6622	97.2251	98.1137	96.9212
193.5	99.5642	96.6554	97.2191	98.1106	96.9169
193.667	99.5641	96.6489	97.2129	98.1074	96.9129
193.833	99.564	96.6424	97.2069	98.1043	96.9091
194	99.5637	96.6359	97.2008	98.1009	96.905
194.167	99.5632	96.6295	97.1947	98.0974	96.9011
194.333	99.5625	96.6229	97.1887	98.094	96.8971
194.5	99.5622	96.6163	97.1826	98.0906	96.8921
194.667	99.5621	96.6096	97.1767	98.0871	96.887
194.833	99.5619	96.603	97.1707	98.0835	96.8822
195	99.5614	96.5961	97.1647	98.0798	96.8776
195.167	99.5611	96.5892	97.159	98.0763	96.873
195.333	99.5607	96.5824	97.1531	98.0729	96.8684
195.5	99.5604	96.5756	97.147	98.0696	96.8638
195.667	99.5602	96.5687	97.141	98.0659	96.859
195.833	99.5591	96.5616	97.1348	98.0625	96.8543
196	99.5582	96.5547	97.1285	98.0588	96.8497
196.167	99.5579	96.5477	97.1222	98.0551	96.845
196.333	99.558	96.5409	97.1161	98.0518	96.8402
196.5	99.5586	96.5341	97.11	98.048	96.8356
196.667	99.5586	96.5272	97.1042	98.0445	96.8308
196.833	99.5582	96.5205	97.0982	98.0408	96.8261
197	99.5577	96.5137	97.0923	98.0369	96.8218
197.167	99.5572	96.5069	97.0866	98.0331	96.8174
197.333	99.5566	96.4997	97.0807	98.0291	96.8135
197.5	99.5558	96.4926	97.0747	98.0246	96.8106
197.667	99.5557	96.4855	97.0686	98.0201	96.8084
197.833	99.5558	96.4781	97.0628	98.016	96.8049
198	99.5559	96.4708	97.0569	98.012	96.7999
198.167	99.5562	96.4635	97.051	98.0077	96.7937
198.333	99.5565	96.4559	97.0452	98.0035	96.7869
198.5	99.5566	96.4484	97.0393	97.9995	96.7806
198.667	99.5565	96.4412	97.0335	97.9957	96.7747
198.833	99.5565	96.4339	97.0276	97.9917	96.7694
199	99.5565	96.4268	97.0219	97.9875	96.7647
199.167	99.5561	96.4198	97.0161	97.9839	96.7603
199.333	99.556	96.4128	97.0103	97.9805	96.7557
199.5	99.5559	96.4054	97.0047	97.9765	96.7509
199.667	99.5558	96.3981	96.999	97.9725	96.746
199.833	99.5559	96.3907	96.9933	97.9689	96.741
200	99.556	96.3831	96.9874	97.9651	96.7356
200.167	99.5561	96.3753	96.9816	97.961	96.7302
200.333	99.5563	96.3677	96.9755	97.9572	96.725
200.5	99.5565	96.36	96.9695	97.9535	96.7197
200.667	99.5566	96.3522	96.9637	97.9497	96.7142
200.833	99.5567	96.3444	96.9578	97.9457	96.7089
201	99.5566	96.3366	96.9521	97.9413	96.704
201.167	99.5566	96.329	96.9463	97.937	96.6988
201.333	99.5566	96.3215	96.9406	97.9338	96.6935
201.5	99.5567	96.3139	96.9347	97.9304	96.6881
201.667	99.5567	96.3064	96.9289	97.9265	96.6826
201.833	99.5567	96.2989	96.9231	97.9229	96.6773
202	99.5566	96.2914	96.9174	97.9189	96.6719
202.167	99.5565	96.2838	96.9116	97.9144	96.6663
202.333	99.5565	96.2761	96.9058	97.91	96.6607
202.5	99.5565	96.2686	96.9002	97.9056	96.6551
202.667	99.5565	96.261	96.8946	97.9015	96.6494
202.833	99.5567	96.2532	96.889	97.8975	96.644
203	99.5568	96.2458	96.8832	97.8935	96.6383
203.167	99.5571	96.2384	96.8773	97.8895	96.6325
203.333	99.5572	96.2308	96.8714	97.8853	96.6269
203.5	99.5573	96.2233	96.8656	97.8812	96.6211
203.667	99.5576	96.216	96.8595	97.8769	96.615
203.833	99.5575	96.2085	96.8534	97.8729	96.609
204	99.5573	96.2008	96.8474	97.8689	96.6033
204.167	99.5573	96.1932	96.8413	97.8646	96.5977
204.333	99.5572	96.1856	96.8351	97.8603	96.5922
204.5	99.5568	96.1779	96.829	97.8561	96.5869
204.667	99.5566	96.1702	96.8229	97.8517	96.5819
204.833	99.5565	96.1626	96.8166	97.8474	96.5766
205	99.5564	96.1549	96.8105	97.8433	96.5711
205.167	99.5562	96.1473	96.8045	97.8391	96.5661
205.333	99.5563	96.1396	96.7985	97.8349	96.5611
205.5	99.5565	96.132	96.7927	97.8306	96.556
205.667	99.5567	96.1248	96.7869	97.8265	96.5506
205.833	99.5569	96.1175	96.781	97.8224	96.5451
206	99.557	96.1102	96.7748	97.8184	96.5396
206.167	99.5572	96.1029	96.7687	97.8146	96.5338
206.333	99.5572	96.0957	96.7626	97.8108	96.5278
206.5	99.5568	96.0885	96.7561	97.8068	96.522
206.667	99.5565	96.0811	96.7498	97.8027	96.5158
206.833	99.5563	96.0739	96.7434	97.7985	96.5096
207	99.5564	96.0665	96.7369	97.7941	96.5034
207.167	99.5564	96.0589	96.7304	97.7896	96.4968
207.333	99.5564	96.0511	96.7239	97.7851	96.4903
207.5	99.5564	96.0435	96.7176	97.7806	96.4842
207.667	99.5565	96.0358	96.7112	97.7762	96.4777
207.833	99.5565	96.0279	96.7049	97.772	96.4713
208	99.5563	96.0202	96.6987	97.7677	96.4652
208.167	99.5559	96.0124	96.6925	97.7631	96.4591
208.333	99.5556	96.0049	96.6863	97.7584	96.4532
208.5	99.5557	95.9975	96.6803	97.7534	96.4473
208.667	99.5555	95.9898	96.6742	97.7484	96.4411
208.833	99.555	95.9818	96.668	97.7434	96.4348
209	99.5546	95.9738	96.6619	97.7382	96.4284
209.167	99.5545	95.9658	96.6558	97.7334	96.4222
209.333	99.5545	95.9576	96.6497	97.7289	96.416
209.5	99.5544	95.9494	96.6436	97.7243	96.4094
209.667	99.5543	95.9413	96.6376	97.7199	96.4026
209.833	99.5541	95.9332	96.6314	97.7154	96.3959
210	99.5542	95.9254	96.6252	97.7108	96.389
210.167	99.5545	95.918	96.6191	97.7063	96.3825
210.333	99.5548	95.9107	96.613	97.7015	96.376
210.5	99.5549	95.9034	96.6069	97.6966	96.3692
210.667	99.5548	95.896	96.6006	97.692	96.3628
210.833	99.5545	95.8884	96.5945	97.6876	96.3563
211	99.5541	95.8806	96.5886	97.6832	96.3498
211.167	99.5532	95.8727	96.5825	97.679	96.3431
211.333	99.5522	95.8647	96.5765	97.6747	96.3366
211.5	99.552	95.8567	96.5706	97.6702	96.3301
211.667	99.5512	95.8488	96.5647	97.6657	96.3237
211.833	99.5508	95.8406	96.5586	97.661	96.3173
212	99.5505	95.8323	96.5524	97.6563	96.3107
212.167	99.5499	95.824	96.5463	97.6515	96.3043
212.333	99.5496	95.8157	96.5402	97.6466	96.2979
212.5	99.5498	95.8077	96.534	97.6415	96.2913
212.667	99.55	95.7995	96.5279	97.6366	96.2846
212.833	99.5502	95.7912	96.522	97.6318	96.2782
213	99.5505	95.783	96.516	97.627	96.2718
213.167	99.5506	95.7748	96.5099	97.6221	96.2653
213.333	99.5507	95.7665	96.5039	97.6172	96.2587
213.5	99.5508	95.7581	96.4979	97.6124	96.2519
213.667	99.5509	95.75	96.4918	97.6076	96.2455
213.833	99.5507	95.742	96.4853	97.6029	96.2392
214	99.5504	95.7341	96.4792	97.5984	96.2327
214.167	99.5503	95.7263	96.4733	97.5937	96.2261
214.333	99.5503	95.7184	96.4674	97.5887	96.2197
214.5	99.5504	95.7104	96.4616	97.5841	96.2133
214.667	99.5506	95.7024	96.4557	97.5794	96.2066
214.833	99.551	95.6943	96.4495	97.5746	96.2003
215	99.5514	95.686	96.4433	97.57	96.1944
215.167	99.5517	95.6779	96.4371	97.5656	96.1881
215.333	99.5519	95.6698	96.4308	97.5613	96.1821
215.5	99.5521	95.6619	96.4243	97.5569	96.1761
215.667	99.5524	95.6539	96.4181	97.5525	96.1696
215.833	99.5526	95.6459	96.4118	97.5481	96.1635
216	99.5526	95.638	96.4054	97.5437	96.1573
216.167	99.5526	95.6301	96.3992	97.5391	96.1507
216.333	99.5527	95.6222	96.393	97.5346	96.1444
216.5	99.5526	95.6141	96.3867	97.5302	96.1383
216.667	99.5523	95.6061	96.3804	97.5257	96.1316
216.833	99.5521	95.598	96.3743	97.5211	96.1249
217	99.5518	95.5901	96.3682	97.5167	96.1185
217.167	99.5518	95.5822	96.3618	97.5124	96.1121
217.333	99.5519	95.5742	96.3552	97.5078	96.1054
217.5	99.5517	95.5661	96.3487	97.5031	96.0988
217.667	99.5517	95.5579	96.3422	97.4984	96.0922
217.833	99.5518	95.5496	96.3358	97.4936	96.0858
218	99.552	95.5413	96.3294	97.4888	96.0795
218.167	99.552	95.5331	96.323	97.4841	96.0729
218.333	99.5521	95.5248	96.3164	97.4793	96.0664
218.5	99.552	95.5167	96.3099	97.4745	96.0602
218.667	99.5519	95.5089	96.3037	97.4697	96.054
218.833	99.5516	95.5013	96.2975	97.465	96.0478
219	99.5508	95.4935	96.2914	97.4605	96.042
219.167	99.5498	95.4856	96.2853	97.456	96.0365
219.333	99.5491	95.4776	96.2791	97.4515	96.0306
219.5	99.5488	95.4697	96.2726	97.4472	96.0241
219.667	99.5485	95.4617	96.2661	97.4429	96.0174
219.833	99.5479	95.4537	96.2597	97.4387	96.0104
220	99.5475	95.4457	96.2533	97.4343	96.0034
220.167	99.5474	95.438	96.2469	97.4298	95.9964
220.333	99.547	95.4302	96.2404	97.4253	95.9894
220.5	99.5462	95.4223	96.234	97.4203	95.9828
220.667	99.5459	95.4144	96.2276	97.4152	95.976
220.833	99.5454	95.4063	96.221	97.4106	95.9694
221	99.5447	95.3984	96.2144	97.4059	95.9629
221.167	99.5446	95.3904	96.2078	97.4009	95.9564
221.333	99.5445	95.3824	96.2013	97.396	95.9499
221.5	99.5442	95.3742	96.1951	97.3913	95.9433
221.667	99.5445	95.366	96.189	97.3867	95.9363
221.833	99.545	95.358	96.1828	97.3822	95.9293
222	99.5451	95.3499	96.1766	97.3776	95.9226
222.167	99.5448	95.3418	96.1703	97.373	95.9155
222.333	99.5446	95.3339	96.164	97.3684	95.9083
222.5	99.5445	95.326	96.1577	97.3637	95.9015
222.667	99.5436	95.318	96.1517	97.3589	95.8946
222.833	99.543	95.3099	96.1458	97.3542	95.8875
223	99.5429	95.3019	96.1395	97.3492	95.8804
223.167	99.5426	95.2936	96.1331	97.3441	95.8733
223.333	99.5423	95.2853	96.1269	97.3393	95.8661
223.5	99.5423	95.277	96.1206	97.3342	95.8588
223.667	99.5422	95.2687	96.1143	97.3293	95.8514
223.833	99.5416	95.2604	96.1081	97.3247	95.844
224	99.5412	95.252	96.1019	97.3201	95.8367
224.167	99.5411	95.2437	96.0957	97.3156	95.8299
224.333	99.5409	95.2354	96.0894	97.3111	95.8236
224.5	99.5404	95.2271	96.0833	97.3066	95.8178
224.667	99.5401	95.2188	96.0772	97.302	95.8119
224.833	99.54	95.2106	96.0709	97.2976	95.8057
225	99.5401	95.2025	96.0648	97.2934	95.7995
225.167	99.5404	95.1943	96.0588	97.289	95.7932
225.333	99.5407	95.1861	96.0527	97.2849	95.7868
225.5	99.5405	95.1779	96.0466	97.2807	95.7804
225.667	99.5403	95.1695	96.0405	97.2765	95.7741
225.833	99.54	95.1612	96.0342	97.2723	95.7679
226	99.5401	95.1528	96.0277	97.2682	95.7618
226.167	99.54	95.1441	96.0215	97.2638	95.7554
226.333	99.5398	95.1357	96.0156	97.2595	95.7492
226.5	99.5399	95.1274	96.0097	97.2552	95.743
226.667	99.54	95.1189	96.0036	97.2506	95.7366
226.833	99.5403	95.1104	95.9975	97.2459	95.73
227	99.5405	95.1019	95.9915	97.2412	95.7237
227.167	99.5406	95.0936	95.9855	97.2363	95.7174
227.333	99.5407	95.0854	95.9796	97.2311	95.7109
227.5	99.5408	95.077	95.9735	97.2263	95.7047
227.667	99.5409	95.0684	95.9674	97.2215	95.6984
227.833	99.5409	95.0597	95.9614	97.217	95.6916
228	99.5407	95.0509	95.9556	97.2126	95.6849
228.167	99.5407	95.0422	95.9496	97.2081	95.678
228.333	99.5407	95.0334	95.9437	97.2037	95.6711
228.5	99.5406	95.0248	95.9377	97.1993	95.6641
228.667	99.5406	95.0165	95.9317	97.1951	95.6574
228.833	99.5409	95.0082	95.9257	97.1907	95.6509
229	99.5411	95.0001	95.9196	97.1864	95.6445
229.167	99.5409	94.9923	95.9135	97.1821	95.6383
229.333	99.5404	94.9841	95.9072	97.1777	95.6318
229.5	99.5398	94.9757	95.901	97.1735	95.6254
229.667	99.5394	94.9676	95.8946	97.1693	95.6194
229.833	99.5392	94.9592	95.888	97.1651	95.6136
230	99.5396	94.9507	95.8814	97.1609	95.6081
230.167	99.5402	94.942	95.8748	97.1568	95.6022
230.333	99.5404	94.9333	95.8686	97.1526	95.5959
230.5	99.5407	94.9245	95.8624	97.1485	95.5897
230.667	99.5412	94.9158	95.8563	97.1442	95.5832
230.833	99.5415	94.9071	95.8499	97.1398	95.5767
231	99.5415	94.8984	95.8433	97.1356	95.57
231.167	99.5415	94.8896	95.8368	97.1312	95.5633
231.333	99.5406	94.8808	95.8304	97.1267	95.5566
231.5	99.5397	94.8719	95.824	97.1223	95.5498
231.667	99.5394	94.8629	95.8175	97.118	95.5431
231.833	99.5389	94.8542	95.8111	97.1137	95.5365
232	99.5387	94.8456	95.8047	97.1094	95.5298
232.167	99.5385	94.837	95.7985	97.1052	95.5232
232.333	99.5379	94.8285	95.7923	97.1009	95.5165
232.5	99.5376	94.8202	95.7863	97.0965	95.5098
232.667	99.5376	94.8118	95.7801	97.0923	95.5032
232.833	99.5373	94.803	95.7737	97.088	95.4967
233	99.5368	94.7943	95.7674	97.0836	95.4902
233.167	99.5366	94.7854	95.7613	97.079	95.4837
233.333	99.5365	94.7767	95.755	97.0743	95.4773
233.5	99.5363	94.768	95.7485	97.0699	95.4708
233.667	99.5361	94.7594	95.7421	97.0654	95.4641
233.833	99.5359	94.7506	95.7356	97.061	95.4572
234	99.5358	94.7421	95.7293	97.0566	95.4502
234.167	99.5353	94.7338	95.7232	97.0524	95.4432
234.333	99.535	94.725	95.7171	97.0481	95.4364
234.5	99.5347	94.716	95.7113	97.0438	95.4298
234.667	99.534	94.7071	95.7055	97.0394	95.4232
234.833	99.5336	94.6983	95.6995	97.035	95.4171
235	99.5333	94.6894	95.6935	97.0306	95.4109
235.167	99.5328	94.6805	95.6875	97.0262	95.4047
235.333	99.5328	94.6719	95.6813	97.0219	95.3985
235.5	99.5327	94.663	95.6749	97.0175	95.3919
235.667	99.5322	94.6542	95.6686	97.013	95.3852
235.833	99.5318	94.6455	95.6622	97.0086	95.3782
236	99.5317	94.6368	95.6561	97.0042	95.3713
236.167	99.5313	94.628	95.6503	96.9996	95.3644
236.333	99.5308	94.6187	95.6441	96.9949	95.3576
236.5	99.5307	94.6094	95.6382	96.9904	95.3511
236.667	99.5308	94.5998	95.6322	96.9858	95.3446
236.833	99.5304	94.5903	95.6263	96.9812	95.3387
237	99.53	94.5811	95.6204	96.9769	95.3328
237.167	99.5299	94.5718	95.6142	96.9728	95.3269
237.333	99.5296	94.5626	95.6079	96.9688	95.3212
237.5	99.5289	94.5535	95.6014	96.965	95.3149
237.667	99.5288	94.5442	95.5951	96.9608	95.3085
237.833	99.5287	94.5348	95.589	96.9566	95.3021
238	99.5284	94.5252	95.583	96.9522	95.2952
238.167	99.5282	94.5154	95.5769	96.9477	95.2883
238.333	99.5287	94.5056	95.571	96.9432	95.2815
238.5	99.5296	94.4959	95.5651	96.9387	95.2746
238.667	99.53	94.4864	95.5587	96.9344	95.2677
238.833	99.5302	94.4769	95.5524	96.9301	95.2608
239	99.5304	94.4675	95.5461	96.9259	95.2541
239.167	99.5305	94.458	95.5396	96.9219	95.2473
239.333	99.5306	94.4485	95.5331	96.9177	95.2406
239.5	99.5308	94.4389	95.5266	96.9137	95.234
239.667	99.5307	94.4291	95.5201	96.9098	95.2276
239.833	99.5305	94.4193	95.5137	96.9059	95.2212
240	99.5306	94.4092	95.5073	96.9021	95.2148
240.167	99.5308	94.3994	95.501	96.8981	95.2086
240.333	99.531	94.3898	95.4949	96.8939	95.2024
240.5	99.5314	94.3802	95.4888	96.8897	95.1968
240.667	99.5319	94.3704	95.4827	96.8854	95.1914
240.833	99.5322	94.3606	95.4764	96.8812	95.1857
241	99.5325	94.351	95.47	96.8771	95.1793
241.167	99.5324	94.3413	95.4635	96.8728	95.172
241.333	99.5319	94.3319	95.4566	96.8686	95.1645
241.5	99.5311	94.3225	95.4499	96.8646	95.1572
241.667	99.5304	94.313	95.4431	96.8608	95.1502
241.833	99.5301	94.3034	95.4365	96.857	95.1436
242	99.5296	94.2936	95.43	96.8529	95.1376
242.167	99.5292	94.2837	95.4235	96.8489	95.1316
242.333	99.5293	94.2738	95.4173	96.8449	95.1254
242.5	99.5291	94.264	95.411	96.8407	95.1193
242.667	99.5288	94.2542	95.4044	96.8366	95.113
242.833	99.5286	94.2447	95.3979	96.8327	95.1065
243	99.5285	94.2352	95.3913	96.8287	95.1004
243.167	99.528	94.2255	95.3848	96.8246	95.0948
243.333	99.5275	94.2161	95.3784	96.8207	95.0897
243.5	99.5274	94.2065	95.3718	96.817	95.0842
243.667	99.527	94.1967	95.3655	96.8132	95.0782
243.833	99.5267	94.1871	95.359	96.8095	95.0712
244	99.5268	94.1776	95.3525	96.8056	95.0636
244.167	99.5267	94.1677	95.3459	96.8017	95.0558
244.333	99.5261	94.1577	95.3393	96.7976	95.0484
244.5	99.5259	94.148	95.3328	96.7935	95.0414
244.667	99.5255	94.1381	95.3263	96.7894	95.0348
244.833	99.5248	94.1283	95.3198	96.7853	95.0285
245	99.5243	94.1184	95.3133	96.7811	95.0225
245.167	99.5235	94.1085	95.3067	96.7771	95.0161
245.333	99.5231	94.0987	95.3002	96.7727	95.0094
245.5	99.5228	94.089	95.2934	96.7683	95.0026
245.667	99.5224	94.0792	95.2865	96.7639	94.9957
245.833	99.5224	94.0694	95.2798	96.7593	94.9888
246	99.5225	94.0593	95.273	96.7545	94.9819
246.167	99.5223	94.0495	95.2663	96.7497	94.975
246.333	99.5226	94.0398	95.2597	96.7449	94.9682
246.5	99.5229	94.0297	95.2533	96.7401	94.9613
246.667	99.5229	94.0197	95.2468	96.7353	94.9542
246.833	99.523	94.0095	95.2403	96.7305	94.9472
247	99.5231	93.9993	95.2338	96.726	94.9404
247.167	99.5232	93.9892	95.2273	96.7217	94.9334
247.333	99.5232	93.979	95.2209	96.7174	94.9265
247.5	99.5231	93.9689	95.2145	96.7132	94.9195
247.667	99.5232	93.9587	95.2083	96.7089	94.9124
247.833	99.5234	93.9483	95.202	96.7042	94.9054
248	99.5233	93.9379	95.1956	96.6995	94.8982
248.167	99.5235	93.9278	95.1892	96.6949	94.8911
248.333	99.5234	93.9174	95.1826	96.6903	94.8839
248.5	99.5234	93.9072	95.1759	96.6856	94.8766
248.667	99.5234	93.8973	95.1693	96.681	94.8694
248.833	99.5227	93.8874	95.1627	96.6766	94.862
249	99.5223	93.8773	95.156	96.6725	94.8546
249.167	99.5224	93.8673	95.1493	96.6684	94.8471
249.333	99.5228	93.8573	95.1429	96.6642	94.84
249.5	99.5234	93.8472	95.1363	96.6599	94.8332
249.667	99.5236	93.8369	95.1299	96.6556	94.8265
249.833	99.524	93.8266	95.1236	96.6512	94.8199
250	99.5243	93.8167	95.1174	96.6464	94.8133
250.167	99.5246	93.8065	95.111	96.6416	94.8065
250.333	99.5247	93.7962	95.1046	96.6372	94.7996
250.5	99.5247	93.786	95.0982	96.6332	94.7924
250.667	99.5247	93.7757	95.0916	96.6294	94.7854
250.833	99.5251	93.7656	95.0848	96.6255	94.7784
251	99.5254	93.7557	95.0781	96.6216	94.7709
251.167	99.5257	93.7459	95.0716	96.6176	94.7636
251.333	99.5262	93.7362	95.0649	96.6133	94.7565
251.5	99.5264	93.7264	95.0583	96.609	94.7495
251.667	99.5265	93.7165	95.0517	96.6044	94.7425
251.833	99.5266	93.7066	95.0448	96.5998	94.7356
252	99.5265	93.6967	95.0381	96.5951	94.7287
252.167	99.5266	93.6866	95.0314	96.5905	94.7217
252.333	99.5269	93.6765	95.0247	96.5859	94.7149
252.5	99.5271	93.6663	95.018	96.5814	94.7079
252.667	99.5273	93.6562	95.0113	96.5769	94.7009
252.833	99.5274	93.6465	95.0047	96.5727	94.6939
253	99.5274	93.6367	94.998	96.5685	94.687
253.167	99.5274	93.6269	94.9915	96.5643	94.68
253.333	99.5268	93.6174	94.985	96.56	94.6731
253.5	99.5261	93.6081	94.9784	96.5554	94.6663
253.667	99.5259	93.5986	94.9719	96.551	94.6594
253.833	99.5253	93.5891	94.9655	96.5467	94.6522
254	99.525	93.5798	94.959	96.5424	94.6453
254.167	99.5248	93.5704	94.9525	96.538	94.6381
254.333	99.5242	93.5609	94.9459	96.5335	94.6308
254.5	99.5239	93.5515	94.9394	96.5291	94.6236
254.667	99.5234	93.542	94.9329	96.5248	94.6161
254.833	99.5229	93.5325	94.9266	96.5208	94.6084
255	99.5223	93.5229	94.9203	96.5166	94.601
255.167	99.5219	93.5135	94.9139	96.5127	94.5939
255.333	99.5213	93.5039	94.9076	96.5088	94.587
255.5	99.5209	93.4942	94.9013	96.5047	94.5799
255.667	99.5203	93.4849	94.8949	96.5008	94.5726
255.833	99.5197	93.4758	94.8886	96.4967	94.5654
256	99.5189	93.4666	94.8824	96.4923	94.5583
256.167	99.5182	93.4576	94.8762	96.4879	94.551
256.333	99.5177	93.4488	94.8699	96.4834	94.5439
256.5	99.517	93.44	94.8637	96.4792	94.5367
256.667	99.5166	93.4315	94.8574	96.4751	94.5296
256.833	99.5161	93.4229	94.8511	96.4712	94.5226
257	99.516	93.4143	94.8447	96.4675	94.5153
257.167	99.5155	93.4056	94.8383	96.4637	94.5082
257.333	99.515	93.397	94.8321	96.4596	94.5012
257.5	99.5146	93.3882	94.8257	96.4553	94.4943
257.667	99.5141	93.3794	94.8193	96.4508	94.4872
257.833	99.5137	93.3707	94.813	96.4461	94.4798
258	99.5131	93.3618	94.8065	96.4413	94.4724
258.167	99.5129	93.353	94.7998	96.4363	94.4648
258.333	99.5123	93.3441	94.7931	96.4315	94.4571
258.5	99.5118	93.335	94.7863	96.4266	94.4494
258.667	99.5111	93.3259	94.7793	96.4218	94.4418
258.833	99.5105	93.3166	94.7724	96.4171	94.4343
259	99.5106	93.3074	94.7657	96.4124	94.4268
259.167	99.511	93.2984	94.7589	96.4078	94.4195
259.333	99.5118	93.2893	94.7521	96.4033	94.4124
259.5	99.5115	93.28	94.7451	96.3988	94.4049
259.667	99.5098	93.2707	94.7382	96.3941	94.3975
259.833	99.5082	93.2616	94.7313	96.3895	94.3898
260	99.5076	93.2522	94.7244	96.385	94.3818
260.167	99.5068	93.2429	94.7174	96.3803	94.3737
260.333	99.5059	93.2336	94.7106	96.3754	94.3655
260.5	99.5055	93.2238	94.7037	96.3707	94.3574
260.667	99.5052	93.2139	94.6965	96.366	94.3494
260.833	99.5049	93.2042	94.6892	96.3611	94.3414
261	99.5044	93.1945	94.6821	96.3562	94.3333
261.167	99.5035	93.1845	94.6751	96.3515	94.3252
261.333	99.5028	93.1744	94.6678	96.3463	94.3167
261.5	99.5019	93.1646	94.6603	96.3409	94.3081
261.667	99.501	93.1549	94.6527	96.3354	94.2995
261.833	99.5003	93.1451	94.6451	96.3297	94.2907
262	99.5	93.1353	94.6375	96.324	94.2819
262.167	99.4998	93.1254	94.6301	96.3185	94.2729
262.333	99.4994	93.1154	94.6228	96.313	94.2641
262.5	99.4993	93.1054	94.6156	96.3075	94.2553
262.667	99.4988	93.0954	94.6081	96.3023	94.2467
262.833	99.4985	93.0852	94.6006	96.2972	94.2381
263	99.4978	93.0749	94.593	96.2921	94.2293
263.167	99.4972	93.0646	94.5853	96.2867	94.2206
263.333	99.4967	93.0545	94.5776	96.2814	94.212
263.5	99.4952	93.0444	94.5702	96.2763	94.2032
263.667	99.4946	93.0344	94.5627	96.2711	94.1942
263.833	99.4944	93.0246	94.555	96.2658	94.1854
264	99.4943	93.0149	94.5472	96.2599	94.1765
264.167	99.4944	93.0052	94.5395	96.2542	94.1673
264.333	99.4949	92.9953	94.5316	96.2486	94.1581
264.5	99.4955	92.9853	94.5234	96.2431	94.1489
264.667	99.4951	92.9753	94.5154	96.238	94.1398
264.833	99.4947	92.9655	94.5073	96.2328	94.1307
265	99.4948	92.9554	94.4993	96.2277	94.1216
265.167	99.4949	92.9453	94.4913	96.2224	94.1124
265.333	99.4947	92.9356	94.4835	96.2171	94.1034
265.5	99.4945	92.9258	94.4756	96.2116	94.0945
265.667	99.4944	92.9165	94.4675	96.2059	94.0852
265.833	99.4942	92.9071	94.4595	96.2004	94.0756
266	99.4939	92.8973	94.4516	96.1945	94.0662
266.167	99.4939	92.8873	94.4436	96.1887	94.0568
266.333	99.4935	92.8773	94.4355	96.1835	94.0473
266.5	99.4931	92.8674	94.4275	96.1782	94.0382
266.667	99.493	92.8573	94.4195	96.1727	94.0288
266.833	99.4924	92.8473	94.4115	96.1674	94.0192
267	99.492	92.8372	94.4035	96.1618	94.0096
267.167	99.4916	92.8272	94.3953	96.1561	93.9999
267.333	99.4907	92.8174	94.3869	96.1502	93.99
267.5	99.4902	92.8077	94.3786	96.1441	93.9801
267.667	99.4895	92.798	94.3704	96.1379	93.9701
267.833	99.489	92.7883	94.3622	96.1313	93.9598
268	99.4885	92.7789	94.3539	96.1249	93.9496
268.167	99.488	92.7695	94.3456	96.1182	93.9399
268.333	99.488	92.7598	94.3372	96.1119	93.9311
268.5	99.4879	92.7502	94.3288	96.1062	93.9219
268.667	99.4874	92.7405	94.3203	96.1008	93.9117
268.833	99.4873	92.7307	94.3118	96.0957	93.9007
269	99.4868	92.721	94.3035	96.0905	93.8892
269.167	99.4863	92.7111	94.2951	96.085	93.8776
269.333	99.4858	92.701	94.2868	96.0792	93.8664
269.5	99.4855	92.6912	94.2785	96.0731	93.8555
269.667	99.485	92.6815	94.2703	96.0664	93.8451
269.833	99.4845	92.6716	94.2624	96.0594	93.8353
270	99.4837	92.6616	94.2542	96.0522	93.8252
270.167	99.4831	92.6514	94.2457	96.0452	93.8147
270.333	99.4825	92.6412	94.2373	96.0382	93.8037
270.5	99.4818	92.6311	94.2289	96.0313	93.7925
270.667	99.4812	92.621	94.2204	96.0244	93.7814
270.833	99.4803	92.6114	94.2118	96.0172	93.7702
271	99.4798	92.6017	94.2035	96.0099	93.7591
271.167	99.4792	92.5916	94.1951	96.003	93.7481
271.333	99.4788	92.5817	94.1867	95.996	93.7371
271.5	99.4786	92.5717	94.1784	95.9891	93.7259
271.667	99.4782	92.5612	94.17	95.9825	93.7143
271.833	99.478	92.5508	94.1617	95.9759	93.7026
272	99.478	92.5406	94.1533	95.9689	93.6908
272.167	99.4776	92.53	94.1449	95.9619	93.6787
272.333	99.4775	92.5195	94.1364	95.955	93.6663
272.5	99.477	92.5093	94.1278	95.9481	93.654
272.667	99.476	92.4993	94.1189	95.941	93.642
272.833	99.4755	92.4893	94.1099	95.934	93.63
273	99.4744	92.4791	94.101	95.9269	93.6181
273.167	99.4732	92.469	94.0922	95.9197	93.6063
273.333	99.4726	92.4586	94.0835	95.9126	93.5946
273.5	99.4719	92.4479	94.0745	95.9054	93.5828
273.667	99.4713	92.4374	94.0659	95.8982	93.5709
273.833	99.4709	92.4273	94.0572	95.8911	93.5592
274	99.4703	92.4171	94.0483	95.8838	93.5474
274.167	99.4701	92.4068	94.0394	95.8764	93.5352
274.333	99.4696	92.3964	94.0307	95.8687	93.5229
274.5	99.4693	92.386	94.022	95.861	93.5101
274.667	99.4688	92.3756	94.0132	95.8532	93.4974
274.833	99.4682	92.3651	94.0042	95.8454	93.4848
275	99.4676	92.3546	93.9952	95.8374	93.4721
275.167	99.4665	92.3441	93.9863	95.8298	93.4592
275.333	99.466	92.3336	93.9772	95.8223	93.4464
275.5	99.4653	92.3229	93.9682	95.8147	93.4339
275.667	99.4648	92.3123	93.9589	95.8072	93.4215
275.833	99.4642	92.3018	93.9497	95.7998	93.4093
276	99.4636	92.2913	93.9404	95.7922	93.3967
276.167	99.4631	92.2808	93.9309	95.7846	93.384
276.333	99.4624	92.2703	93.9216	95.7771	93.3712
276.5	99.4619	92.2598	93.9123	95.7694	93.3583
276.667	99.4617	92.2493	93.9031	95.7616	93.3452
276.833	99.4617	92.2387	93.8941	95.7541	93.3316
277	99.4611	92.2282	93.8848	95.7462	93.3183
277.167	99.461	92.2177	93.8756	95.7382	93.3048
277.333	99.4605	92.2073	93.8664	95.7304	93.2909
277.5	99.4598	92.1969	93.857	95.7224	93.2769
277.667	99.4593	92.1866	93.8474	95.714	93.2629
277.833	99.4589	92.1765	93.8379	95.7055	93.2491
278	99.4585	92.1664	93.8283	95.6972	93.2354
278.167	99.4582	92.1562	93.8186	95.689	93.2218
278.333	99.4577	92.1459	93.8092	95.6806	93.2083
278.5	99.4576	92.1354	93.8	95.6724	93.1947
278.667	99.4573	92.1248	93.7905	95.6642	93.1809
278.833	99.4569	92.1143	93.781	95.6561	93.1674
279	99.457	92.1038	93.7717	95.648	93.1535
279.167	99.4564	92.0934	93.7624	95.6397	93.1394
279.333	99.4565	92.0829	93.7532	95.6312	93.1253
279.5	99.4563	92.0723	93.7439	95.6228	93.1109
279.667	99.4558	92.0617	93.7344	95.6147	93.0966
279.833	99.4555	92.0512	93.7248	95.6063	93.0821
280	99.4551	92.0407	93.7154	95.5978	93.0676
280.167	99.4541	92.03	93.706	95.5893	93.0529
280.333	99.4536	92.0193	93.6967	95.5807	93.038
280.5	99.4529	92.0086	93.6873	95.5718	93.0231
280.667	99.4517	91.9978	93.6777	95.563	93.0079
280.833	99.4513	91.987	93.6681	95.5541	92.9928
281	99.4505	91.9765	93.6582	95.5452	92.9778
281.167	99.4493	91.966	93.6483	95.5361	92.9623
281.333	99.4488	91.9558	93.6384	95.5273	92.9469
281.5	99.448	91.9455	93.6285	95.5185	92.9318
281.667	99.4473	91.9351	93.6187	95.5095	92.9164
281.833	99.4468	91.9247	93.6091	95.5003	92.9001
282	99.4456	91.9141	93.5997	95.4908	92.8837
282.167	99.4451	91.9036	93.5901	95.481	92.8679
282.333	99.4445	91.8931	93.5806	95.4712	92.8516
282.5	99.4429	91.8825	93.571	95.4614	92.8348
282.667	99.4413	91.8718	93.5614	95.4515	92.8184
282.833	99.4406	91.8612	93.5519	95.4418	92.802
283	99.4401	91.8505	93.5426	95.4321	92.7859
283.167	99.4387	91.8399	93.533	95.4221	92.77
283.333	99.438	91.8289	93.5233	95.4122	92.7537
283.5	99.4376	91.8179	93.5136	95.4025	92.7373
283.667	99.4362	91.8066	93.5037	95.3925	92.7211
283.833	99.4357	91.7952	93.4935	95.3825	92.7046
284	99.4352	91.7839	93.4834	95.3726	92.6879
284.167	99.4335	91.7723	93.4734	95.3626	92.6713
284.333	99.4319	91.7605	93.463	95.3528	92.6546
284.5	99.4302	91.7486	93.4528	95.3427	92.6376
284.667	99.4286	91.7368	93.4424	95.3323	92.62
284.833	99.4273	91.7252	93.4319	95.3216	92.6027
285	99.4269	91.7137	93.4218	95.3109	92.5857
285.167	99.4262	91.7021	93.4116	95.3005	92.5684
285.333	99.4247	91.6906	93.4017	95.2901	92.5509
285.5	99.4243	91.6792	93.3915	95.2798	92.5338
285.667	99.424	91.6677	93.3811	95.2693	92.517
285.833	99.4229	91.6563	93.3706	95.2585	92.4998
286	99.4224	91.6449	93.3602	95.248	92.4817
286.167	99.4215	91.6334	93.3496	95.2372	92.4627
286.333	99.4199	91.6221	93.339	95.2262	92.4438
286.5	99.419	91.6108	93.3285	95.2153	92.4248
286.667	99.4186	91.5994	93.3179	95.2041	92.4062
286.833	99.4174	91.5881	93.3073	95.1929	92.3882
287	99.4167	91.5767	93.2969	95.182	92.3705
287.167	99.4162	91.5651	93.2867	95.1711	92.353
287.333	99.4157	91.5539	93.2762	95.1602	92.3354
287.5	99.4152	91.5425	93.2657	95.1491	92.3176
287.667	99.4143	91.5312	93.2549	95.1378	92.2994
287.833	99.4138	91.5198	93.2443	95.1266	92.281
288	99.413	91.508	93.2337	95.1153	92.2624
288.167	99.4118	91.4963	93.223	95.1041	92.2439
288.333	99.4113	91.4848	93.2122	95.0928	92.2252
288.5	99.4105	91.4734	93.2015	95.0816	92.2063
288.667	99.4089	91.4619	93.1905	95.0703	92.1873
288.833	99.4078	91.4506	93.1794	95.0589	92.1683
289	99.4074	91.4392	93.1684	95.0476	92.1493
289.167	99.4066	91.4276	93.1573	95.0363	92.13
289.333	99.405	91.416	93.1465	95.025	92.111
289.5	99.404	91.4042	93.1354	95.0133	92.0923
289.667	99.4036	91.3925	93.1243	95.0014	92.0736
289.833	99.4026	91.3808	93.1131	94.9894	92.0548
290	99.4012	91.3691	93.102	94.9775	92.036
290.167	99.4008	91.3574	93.0909	94.9656	92.0171
290.333	99.4003	91.3458	93.0798	94.9536	91.9978
290.5	99.3995	91.3342	93.0686	94.9417	91.9784
290.667	99.399	91.3225	93.0573	94.93	91.9588
290.833	99.3982	91.3106	93.046	94.9183	91.9389
291	99.3978	91.2988	93.0348	94.9065	91.9186
291.167	99.3971	91.287	93.0235	94.8947	91.8983
291.333	99.3963	91.2752	93.0124	94.8826	91.8785
291.5	99.3959	91.2636	93.0012	94.8705	91.8593
291.667	99.3946	91.2518	92.99	94.8581	91.8404
291.833	99.393	91.2401	92.9786	94.8457	91.8213
292	99.3915	91.2283	92.9673	94.8333	91.8016
292.167	99.39	91.2167	92.9558	94.8206	91.7805
292.333	99.3886	91.2051	92.9444	94.8079	91.7589
292.5	99.3882	91.1932	92.9328	94.7955	91.7373
292.667	99.3876	91.1815	92.9213	94.7829	91.7164
292.833	99.3861	91.1699	92.9099	94.7699	91.696
293	99.3854	91.1579	92.8984	94.7571	91.6756
293.167	99.385	91.1459	92.8872	94.744	91.6558
293.333	99.3837	91.1338	92.8757	94.731	91.6355
293.5	99.3822	91.1216	92.8644	94.7179	91.6145
293.667	99.3809	91.1095	92.8531	94.7047	91.5934
293.833	99.3804	91.0975	92.8417	94.6915	91.5719
294	99.3798	91.0853	92.8301	94.6784	91.5503
294.167	99.3783	91.0732	92.8184	94.6652	91.5286
294.333	99.3768	91.0611	92.8067	94.6517	91.5068
294.5	99.3753	91.049	92.795	94.6384	91.4852
294.667	99.3738	91.0369	92.7834	94.6251	91.4638
294.833	99.3723	91.0247	92.7716	94.6119	91.4423
295	99.3707	91.0124	92.7599	94.5984	91.4207
295.167	99.3692	91	92.7483	94.5847	91.3991
295.333	99.3676	90.9875	92.7368	94.5712	91.3774
295.5	99.3661	90.9749	92.7252	94.5575	91.3553
295.667	99.3646	90.9624	92.7134	94.5437	91.3333
295.833	99.3631	90.95	92.7015	94.5299	91.3111
296	99.3616	90.9377	92.6895	94.516	91.2889
296.167	99.3601	90.9252	92.6774	94.502	91.2667
296.333	99.3586	90.9129	92.6654	94.4881	91.244
296.5	99.3571	90.9007	92.6533	94.4744	91.2214
296.667	99.3555	90.8884	92.6411	94.4606	91.1991
296.833	99.3539	90.8762	92.6289	94.4467	91.1768
297	99.3524	90.864	92.6167	94.4329	91.1546
297.167	99.3509	90.8515	92.6046	94.4193	91.1326
297.333	99.3493	90.8389	92.5922	94.4056	91.1103
297.5	99.3478	90.8263	92.5795	94.3918	91.0882
297.667	99.3463	90.8135	92.5668	94.3779	91.0661
297.833	99.3454	90.8009	92.554	94.364	91.0438
298	99.345	90.7878	92.5414	94.3497	91.0213
298.167	99.344	90.7747	92.5288	94.3355	90.9987
298.333	99.3425	90.7619	92.5163	94.3213	90.9761
298.5	99.341	90.749	92.5036	94.3064	90.9534
298.667	99.3394	90.7361	92.491	94.2918	90.9309
298.833	99.3379	90.7234	92.4784	94.2774	90.9086
299	99.3363	90.7108	92.4656	94.2635	90.8862
299.167	99.3347	90.6981	92.4527	94.2491	90.8634
299.333	99.3333	90.6856	92.4396	94.2343	90.8398
299.5	99.3318	90.6728	92.4266	94.22	90.816
299.667	99.3303	90.6602	92.4138	94.2058	90.7925
299.833	99.3288	90.6476	92.4009	94.1914	90.7693
300	99.3272	90.6349	92.3881	94.1768	90.7468
300.167	99.3257	90.6225	92.375	94.1622	90.7247
300.333	99.3241	90.6104	92.3618	94.1474	90.7026
300.5	99.3226	90.5982	92.349	94.1328	90.6803
300.667	99.3211	90.5858	92.3364	94.1179	90.6583
300.833	99.3196	90.5733	92.3239	94.1031	90.6358
301	99.3181	90.5606	92.3113	94.0885	90.6131
301.167	99.3167	90.5479	92.2985	94.0737	90.5905
301.333	99.3152	90.535	92.2859	94.0589	90.568
301.5	99.3137	90.5222	92.2731	94.0441	90.5454
301.667	99.3121	90.5096	92.2599	94.0294	90.5229
301.833	99.3106	90.4967	92.2468	94.0148	90.5
302	99.3091	90.4841	92.2336	94.0002	90.4771
302.167	99.3077	90.4716	92.2204	93.9855	90.4542
302.333	99.3062	90.4592	92.2074	93.9703	90.4311
302.5	99.3047	90.4466	92.1943	93.9551	90.4081
302.667	99.3032	90.4341	92.1811	93.9402	90.385
302.833	99.3017	90.4216	92.1679	93.9255	90.3622
303	99.3002	90.409	92.1544	93.9108	90.3392
303.167	99.2987	90.3965	92.1409	93.896	90.3166
303.333	99.2973	90.3837	92.1275	93.8808	90.2939
303.5	99.2959	90.3711	92.114	93.8658	90.2714
303.667	99.2945	90.3585	92.1006	93.8505	90.2488
303.833	99.2929	90.346	92.0876	93.8352	90.2263
304	99.2914	90.3334	92.0748	93.8199	90.2038
304.167	99.2898	90.3205	92.0617	93.8047	90.1809
304.333	99.2882	90.3078	92.0487	93.7896	90.1583
304.5	99.2866	90.2953	92.0355	93.7744	90.1356
304.667	99.2851	90.2826	92.0221	93.7596	90.1128
304.833	99.2837	90.2698	92.0089	93.7443	90.0896
305	99.2812	90.257	91.9953	93.7293	90.0665
305.167	99.2787	90.2441	91.9816	93.7144	90.0432
305.333	99.2771	90.2314	91.9679	93.6992	90.0198
305.5	99.2755	90.2183	91.9544	93.6839	89.9966
305.667	99.2731	90.2053	91.9408	93.6685	89.9733
305.833	99.2705	90.1924	91.9272	93.653	89.9505
306	99.2689	90.1794	91.9136	93.6374	89.9279
306.167	99.2673	90.1666	91.9	93.622	89.905
306.333	99.2648	90.1539	91.886	93.6066	89.8821
306.5	99.2623	90.1412	91.872	93.5911	89.8594
306.667	99.2599	90.1282	91.8581	93.5756	89.8366
306.833	99.2573	90.1152	91.844	93.5602	89.8139
307	99.2554	90.1022	91.8302	93.5446	89.7914
307.167	99.2527	90.0894	91.8162	93.529	89.769
307.333	99.2504	90.0764	91.8024	93.5138	89.747
307.5	99.2482	90.0633	91.7887	93.4983	89.7249
307.667	99.2457	90.0502	91.7748	93.4826	89.7026
307.833	99.2433	90.0367	91.7607	93.467	89.6802
308	99.2407	90.0238	91.7463	93.4512	89.6573
308.167	99.2387	90.0106	91.732	93.4354	89.6342
308.333	99.2362	89.9971	91.7177	93.4198	89.611
308.5	99.2335	89.9839	91.7033	93.4042	89.5881
308.667	99.2319	89.9709	91.6889	93.3885	89.5652
308.833	99.2295	89.9578	91.6747	93.3731	89.5425
309	99.2269	89.9446	91.6606	93.3578	89.5201
309.167	99.2253	89.9317	91.6464	93.3424	89.4978
309.333	99.2232	89.9184	91.6324	93.327	89.4755
309.5	99.2206	89.9052	91.6182	93.3117	89.4535
309.667	99.2186	89.892	91.604	93.2966	89.4317
309.833	99.2162	89.8788	91.5897	93.2815	89.4098
310	99.2136	89.8658	91.5752	93.2662	89.3882
310.167	99.2114	89.8531	91.5605	93.2511	89.3663
310.333	99.2088	89.8404	91.5461	93.2358	89.3443
310.5	99.2066	89.8278	91.5317	93.2203	89.322
310.667	99.2041	89.815	91.517	93.2048	89.2996
310.833	99.2014	89.802	91.5026	93.1893	89.277
311	99.1997	89.7888	91.4885	93.174	89.2543
311.167	99.1972	89.7755	91.4744	93.1589	89.2316
311.333	99.1948	89.7623	91.4603	93.1443	89.2091
311.5	99.1931	89.7489	91.446	93.1297	89.187
311.667	99.1907	89.7357	91.4316	93.115	89.1655
311.833	99.1885	89.7226	91.417	93.1003	89.1443
312	99.1863	89.7098	91.4023	93.0851	89.1233
312.167	99.1837	89.697	91.3877	93.0698	89.1026
312.333	99.1816	89.6842	91.3732	93.0551	89.0815
312.5	99.1789	89.6717	91.3588	93.0399	89.0603
312.667	99.1767	89.6589	91.3446	93.0246	89.0393
312.833	99.1742	89.6461	91.3304	93.0094	89.0183
313	99.1716	89.6331	91.3163	92.9939	88.9972
313.167	99.1699	89.6202	91.302	92.9786	88.9759
313.333	99.1673	89.6073	91.2878	92.9635	88.9545
313.5	99.1648	89.5943	91.2735	92.9483	88.9328
313.667	99.1627	89.5815	91.2589	92.9337	88.9114
313.833	99.1601	89.5685	91.2444	92.919	88.8898
314	99.1572	89.5556	91.2299	92.9044	88.8683
314.167	99.1542	89.5429	91.2156	92.8891	88.8471
314.333	99.1516	89.5301	91.2015	92.874	88.8259
314.5	99.1487	89.5173	91.1874	92.8594	88.8049
314.667	99.1462	89.5046	91.1734	92.8447	88.7838
314.833	99.144	89.492	91.1594	92.8302	88.7626
315	99.1415	89.4792	91.1452	92.8157	88.7418
315.167	99.1394	89.4663	91.1309	92.8012	88.721
315.333	99.1376	89.4531	91.1164	92.7865	88.7003
315.5	99.135	89.44	91.1019	92.7718	88.6796
315.667	99.1324	89.4268	91.0873	92.7571	88.6587
315.833	99.1299	89.4136	91.0727	92.7424	88.6378
316	99.1269	89.4006	91.0582	92.7278	88.617
316.167	99.1241	89.3878	91.0437	92.7127	88.596
316.333	99.1212	89.3751	91.0294	92.6977	88.575
316.5	99.1181	89.362	91.0151	92.6829	88.554
316.667	99.1152	89.3494	91.0007	92.6684	88.5333
316.833	99.1123	89.3365	90.9862	92.6536	88.5125
317	99.109	89.3233	90.9718	92.6389	88.4918
317.167	99.1059	89.3101	90.9574	92.6242	88.4711
317.333	99.1032	89.2969	90.9429	92.6096	88.4505
317.5	99.1	89.2838	90.9284	92.5949	88.4302
317.667	99.0969	89.2709	90.9139	92.5804	88.4099
317.833	99.0944	89.258	90.8993	92.5658	88.3896
318	99.0913	89.245	90.8847	92.5513	88.3695
318.167	99.0882	89.2323	90.8701	92.5374	88.3493
318.333	99.0852	89.2193	90.8555	92.5233	88.3287
318.5	99.0822	89.2064	90.8408	92.5086	88.3082
318.667	99.0787	89.1936	90.8262	92.4939	88.2876
318.833	99.0747	89.1805	90.8116	92.4794	88.2669
319	99.0712	89.1676	90.7972	92.4651	88.2466
319.167	99.0676	89.1547	90.7827	92.451	88.2259
319.333	99.0639	89.1418	90.7682	92.4368	88.2055
319.5	99.0601	89.1288	90.7538	92.4217	88.1857
319.667	99.0563	89.116	90.7393	92.4064	88.1658
319.833	99.0525	89.1027	90.7248	92.392	88.1459
320	99.0489	89.0896	90.7102	92.3779	88.1264
320.167	99.0453	89.0766	90.6958	92.3637	88.1066
320.333	99.0418	89.0633	90.6813	92.3498	88.0869
320.5	99.0384	89.0499	90.6668	92.3359	88.0675
320.667	99.035	89.0368	90.6523	92.3221	88.0477
320.833	99.0313	89.0235	90.6378	92.3082	88.0278
321	99.0277	89.01	90.6232	92.2944	88.008
321.167	99.0241	88.9967	90.6089	92.2804	87.9881
321.333	99.0204	88.9836	90.5945	92.2662	87.9684
321.5	99.0168	88.9703	90.5801	92.2521	87.9485
321.667	99.0132	88.9568	90.5655	92.2377	87.9282
321.833	99.0096	88.944	90.5507	92.2238	87.9081
322	99.006	88.9311	90.536	92.2098	87.8884
322.167	99.0024	88.918	90.521	92.1954	87.8686
322.333	98.9988	88.9051	90.506	92.1814	87.8484
322.5	98.9952	88.8922	90.4909	92.1675	87.8281
322.667	98.9915	88.8793	90.476	92.1538	87.8079
322.833	98.9876	88.8663	90.4613	92.1399	87.7882
323	98.9836	88.8529	90.4465	92.1262	87.7687
323.167	98.9794	88.8394	90.4318	92.1124	87.7491
323.333	98.9753	88.8262	90.4171	92.0987	87.7297
323.5	98.9712	88.8132	90.4026	92.0849	87.7105
323.667	98.9671	88.7998	90.388	92.0714	87.6914
323.833	98.9628	88.7862	90.3731	92.0578	87.6722
324	98.9586	88.7732	90.3582	92.0437	87.653
324.167	98.9547	88.7604	90.3436	92.0297	87.634
324.333	98.9508	88.7473	90.3289	92.0157	87.6147
324.5	98.947	88.7341	90.3145	92.0018	87.5953
324.667	98.9432	88.7206	90.3	91.988	87.576
324.833	98.9392	88.7074	90.2855	91.9741	87.5567
325	98.9351	88.6944	90.271	91.9604	87.5377
325.167	98.9309	88.6811	90.2565	91.9468	87.5187
325.333	98.9268	88.6675	90.2419	91.9334	87.4996
325.5	98.9222	88.6542	90.2272	91.9202	87.4805
325.667	98.9177	88.6412	90.2123	91.9071	87.4616
325.833	98.9136	88.6285	90.1973	91.8939	87.4428
326	98.9095	88.6159	90.1827	91.8806	87.4239
326.167	98.9055	88.603	90.1682	91.8673	87.4052
326.333	98.9016	88.5903	90.1535	91.8541	87.3863
326.5	98.8976	88.5778	90.1391	91.8406	87.3673
326.667	98.8935	88.565	90.1246	91.8271	87.3484
326.833	98.8895	88.5521	90.1099	91.8136	87.3295
327	98.8852	88.5391	90.0952	91.7999	87.3106
327.167	98.8809	88.5261	90.0806	91.7864	87.2918
327.333	98.8767	88.5131	90.0658	91.7729	87.2729
327.5	98.872	88.5002	90.0509	91.7596	87.2541
327.667	98.8673	88.4873	90.0362	91.7463	87.2352
327.833	98.8629	88.4744	90.0215	91.7331	87.2163
328	98.8584	88.4613	90.0067	91.7198	87.1975
328.167	98.8538	88.4482	89.992	91.7064	87.1788
328.333	98.849	88.4346	89.9773	91.693	87.1598
328.5	98.8442	88.4212	89.9623	91.6792	87.1407
328.667	98.8392	88.4079	89.9475	91.6652	87.1216
328.833	98.834	88.3949	89.9325	91.6511	87.1024
329	98.8287	88.3817	89.9176	91.6373	87.0834
329.167	98.8237	88.3681	89.9028	91.6233	87.0643
329.333	98.8188	88.3549	89.8879	91.6095	87.0455
329.5	98.814	88.3419	89.8729	91.5961	87.0268
329.667	98.8089	88.329	89.858	91.5827	87.0082
329.833	98.8038	88.3155	89.8432	91.5695	86.9896
330	98.7987	88.3025	89.8285	91.5562	86.971
330.167	98.7935	88.2895	89.8139	91.5428	86.9525
330.333	98.7878	88.276	89.7993	91.5294	86.9336
330.5	98.7823	88.2625	89.7845	91.5158	86.9146
330.667	98.777	88.2491	89.7697	91.502	86.8951
330.833	98.7715	88.2356	89.7546	91.4881	86.8755
331	98.7662	88.222	89.7394	91.474	86.8562
331.167	98.7608	88.2086	89.724	91.4597	86.837
331.333	98.7553	88.1951	89.7086	91.4459	86.8178
331.5	98.7498	88.1814	89.6933	91.4322	86.7988
331.667	98.7442	88.1685	89.6779	91.4182	86.7799
331.833	98.7384	88.1556	89.6624	91.4045	86.7611
332	98.7325	88.1421	89.6472	91.391	86.7426
332.167	98.7263	88.1285	89.632	91.3776	86.7239
332.333	98.7204	88.1144	89.6166	91.3641	86.7052
332.5	98.7144	88.1005	89.6011	91.3503	86.6866
332.667	98.7085	88.087	89.5856	91.3363	86.6678
332.833	98.7027	88.0729	89.5704	91.3226	86.649
333	98.6965	88.0587	89.5552	91.3089	86.6302
333.167	98.6902	88.0451	89.54	91.2953	86.6113
333.333	98.684	88.0317	89.5247	91.282	86.5922
333.5	98.6779	88.0182	89.5094	91.2686	86.5731
333.667	98.6719	88.0047	89.4942	91.2551	86.5539
333.833	98.6659	87.9908	89.4788	91.2416	86.5348
334	98.6601	87.9769	89.4632	91.2279	86.5155
334.167	98.6541	87.9634	89.4477	91.2141	86.4959
334.333	98.648	87.9493	89.4323	91.2003	86.4761
334.5	98.6421	87.9352	89.4168	91.1862	86.4565
334.667	98.6359	87.921	89.4014	91.1721	86.437
334.833	98.6295	87.9069	89.386	91.1579	86.4174
335	98.6232	87.893	89.3706	91.1436	86.3984
335.167	98.6168	87.8793	89.355	91.1295	86.3799
335.333	98.6104	87.8656	89.3394	91.1154	86.3613
335.5	98.6039	87.8516	89.3237	91.1015	86.3424
335.667	98.5975	87.8377	89.3081	91.0878	86.3232
335.833	98.5911	87.8241	89.2925	91.0741	86.3042
336	98.5845	87.8101	89.2769	91.0603	86.2851
336.167	98.5776	87.7959	89.2615	91.0468	86.2662
336.333	98.571	87.7819	89.2459	91.033	86.2471
336.5	98.5643	87.7679	89.2303	91.019	86.2279
336.667	98.5575	87.7538	89.2149	91.0054	86.2089
336.833	98.5508	87.7397	89.1998	90.9919	86.1901
337	98.5438	87.7256	89.1846	90.9778	86.1711
337.167	98.5367	87.7113	89.1692	90.964	86.1521
337.333	98.5296	87.6971	89.1539	90.9501	86.133
337.5	98.5225	87.6831	89.1383	90.9362	86.1138
337.667	98.5154	87.6692	89.1225	90.9223	86.0946
337.833	98.5082	87.6552	89.1067	90.9083	86.0752
338	98.5008	87.6413	89.0907	90.8946	86.056
338.167	98.4931	87.6273	89.0748	90.8807	86.0368
338.333	98.4855	87.6133	89.0587	90.8671	86.0173
338.5	98.4779	87.5992	89.0424	90.8532	85.9979
338.667	98.4704	87.5852	89.0265	90.8394	85.9786
338.833	98.4629	87.5711	89.0106	90.8253	85.9595
339	98.4551	87.5566	88.9943	90.8113	85.9403
339.167	98.4474	87.5422	88.9778	90.7974	85.921
339.333	98.4397	87.528	88.9612	90.7832	85.902
339.5	98.4323	87.5139	88.9448	90.7692	85.8832
339.667	98.4248	87.4997	88.9284	90.7551	85.864
339.833	98.4171	87.4856	88.9121	90.7413	85.8448
340	98.4094	87.4713	88.8959	90.7272	85.8257
340.167	98.4017	87.4569	88.8796	90.713	85.8066
340.333	98.3938	87.4425	88.8631	90.699	85.7873
340.5	98.3858	87.4282	88.8462	90.6846	85.7679
340.667	98.3774	87.4137	88.8296	90.6705	85.7481
340.833	98.3687	87.3992	88.8128	90.6564	85.7284
341	98.3601	87.3847	88.7961	90.6421	85.7087
341.167	98.3514	87.37	88.7791	90.6276	85.6886
341.333	98.3427	87.3556	88.7621	90.6132	85.6685
341.5	98.3338	87.3411	88.7452	90.5983	85.6487
341.667	98.325	87.3264	88.7281	90.5832	85.6291
341.833	98.316	87.3118	88.7113	90.5683	85.6097
342	98.3068	87.2974	88.6943	90.5539	85.5902
342.167	98.298	87.2827	88.6774	90.539	85.5708
342.333	98.2891	87.2678	88.6606	90.524	85.5515
342.5	98.28	87.2531	88.6437	90.5096	85.5322
342.667	98.271	87.2384	88.6266	90.495	85.5128
342.833	98.2618	87.2234	88.6096	90.4802	85.4933
343	98.2523	87.2085	88.5926	90.465	85.4737
343.167	98.2424	87.1937	88.5757	90.4501	85.4537
343.333	98.2325	87.1787	88.5589	90.4357	85.4336
343.5	98.2227	87.1638	88.5419	90.4211	85.4135
343.667	98.2124	87.1487	88.525	90.4066	85.3932
343.833	98.2022	87.1335	88.5079	90.3921	85.3725
344	98.1921	87.1184	88.4907	90.3769	85.352
344.167	98.1817	87.1032	88.4732	90.3618	85.3312
344.333	98.1713	87.088	88.4556	90.3472	85.3103
344.5	98.1608	87.0728	88.4382	90.3322	85.2898
344.667	98.1501	87.0576	88.4203	90.3171	85.2695
344.833	98.1394	87.0423	88.4024	90.302	85.2493
345	98.1289	87.0269	88.3845	90.2866	85.2289
345.167	98.1183	87.0113	88.3668	90.2712	85.2085
345.333	98.1075	86.9959	88.3489	90.2559	85.1883
345.5	98.0967	86.9802	88.3307	90.2404	85.1681
345.667	98.0859	86.9644	88.3124	90.2248	85.1475
345.833	98.075	86.9485	88.2942	90.2092	85.127
346	98.0641	86.9324	88.2762	90.1933	85.1064
346.167	98.0532	86.9163	88.2581	90.1777	85.0858
346.333	98.0421	86.9001	88.2401	90.1622	85.0655
346.5	98.0312	86.884	88.222	90.1466	85.0448
346.667	98.0203	86.8679	88.2039	90.1312	85.0242
346.833	98.0094	86.8517	88.1858	90.1159	85.0034
347	97.9985	86.8357	88.1678	90.1007	84.9825
347.167	97.9875	86.8196	88.1498	90.0852	84.9614
347.333	97.9767	86.8034	88.1318	90.0698	84.9402
347.5	97.9658	86.7872	88.1137	90.0544	84.9191
347.667	97.955	86.7709	88.0955	90.0386	84.898
347.833	97.9444	86.7546	88.0772	90.023	84.8767
348	97.934	86.7381	88.0587	90.0072	84.8552
348.167	97.9234	86.7215	88.0399	89.9913	84.834
348.333	97.9129	86.7049	88.0209	89.9753	84.8125
348.5	97.9024	86.6882	88.0019	89.9594	84.7907
348.667	97.8917	86.6713	87.9827	89.9433	84.7688
348.833	97.881	86.6543	87.9636	89.9271	84.7471
349	97.8702	86.6376	87.9446	89.9107	84.7253
349.167	97.8591	86.621	87.9254	89.8944	84.7036
349.333	97.8481	86.6044	87.906	89.8781	84.6822
349.5	97.8371	86.5878	87.8866	89.8615	84.6607
349.667	97.8261	86.571	87.8674	89.8451	84.6395
349.833	97.8153	86.5544	87.8481	89.829	84.6183
350	97.8042	86.5378	87.8288	89.8128	84.5968
350.167	97.7929	86.521	87.8095	89.7966	84.5751
350.333	97.7815	86.5042	87.7899	89.78	84.5533
350.5	97.7698	86.4874	87.7703	89.7633	84.5313
350.667	97.7581	86.4706	87.7506	89.7467	84.509
350.833	97.7463	86.4538	87.7309	89.7297	84.4867
351	97.7346	86.437	87.7108	89.7128	84.4645
351.167	97.7229	86.4201	87.6906	89.6959	84.4423
351.333	97.7113	86.403	87.6703	89.6789	84.4199
351.5	97.6995	86.3857	87.6501	89.6619	84.3976
351.667	97.6879	86.3686	87.6298	89.6449	84.3756
351.833	97.6763	86.3508	87.6093	89.6278	84.3536
352	97.6649	86.3327	87.5891	89.6102	84.3313
352.167	97.6532	86.315	87.5687	89.5927	84.3089
352.333	97.6416	86.2972	87.5484	89.5752	84.2865
352.5	97.63	86.2793	87.5281	89.5576	84.2639
352.667	97.6182	86.261	87.5077	89.5401	84.2411
352.833	97.6063	86.243	87.4872	89.5227	84.2183
353	97.5943	86.2248	87.4667	89.5053	84.1953
353.167	97.5822	86.2065	87.4463	89.4876	84.172
353.333	97.5701	86.1883	87.4255	89.4696	84.1488
353.5	97.5579	86.1702	87.4046	89.4512	84.1252
353.667	97.5455	86.152	87.3836	89.4328	84.1015
353.833	97.5333	86.1334	87.3622	89.4144	84.0777
354	97.521	86.1149	87.3408	89.3956	84.0539
354.167	97.5086	86.0962	87.3198	89.3767	84.0303
354.333	97.496	86.0772	87.2985	89.3578	84.0064
354.5	97.4833	86.0581	87.2771	89.339	83.9823
354.667	97.4703	86.0389	87.2557	89.3201	83.9583
354.833	97.4572	86.0197	87.2343	89.3007	83.9344
355	97.4441	86.0006	87.213	89.2811	83.9102
355.167	97.4308	85.9819	87.1916	89.2617	83.886
355.333	97.4172	85.9629	87.1701	89.2421	83.8621
355.5	97.4037	85.9437	87.1483	89.2224	83.8382
355.667	97.3902	85.9245	87.1265	89.2027	83.8142
355.833	97.3767	85.9053	87.1047	89.1829	83.7898
356	97.3631	85.8856	87.0829	89.1634	83.7651
356.167	97.3495	85.8658	87.0611	89.1438	83.7402
356.333	97.3354	85.8462	87.0393	89.1241	83.7154
356.5	97.3212	85.8264	87.0174	89.1047	83.6905
356.667	97.3071	85.8063	86.9955	89.0853	83.6652
356.833	97.293	85.7861	86.9736	89.0654	83.6401
357	97.279	85.7656	86.9518	89.0455	83.6151
357.167	97.2648	85.7449	86.9297	89.0254	83.5899
357.333	97.2507	85.7241	86.9074	89.005	83.5642
357.5	97.2366	85.7031	86.8854	88.9845	83.5388
357.667	97.2224	85.6821	86.8634	88.9638	83.5134
357.833	97.2081	85.6612	86.8415	88.9427	83.4879
[truncated: 2,653 more rows]
